# Supplementary material for: Apoptotic exosome-like vesicles transfer specific and functional mRNAs to endothelial cells by phosphatidylserine-dependent macropinocytosis
Source: Cell Death Dis. 2023 Jul 20;14(7):449. doi: 10.1038/s41419-023-05991-x (PMC10359336; doi:10.1038/s41419-023-05991-x)
Supplement: Supplementary file 9 — Supplemental material Tables [file 41419_2023_5991_MOESM9_ESM.xlsx]

## Sheet: Table S1
transcript ID	Gene ID	Transcript name	Gene Name	N-HUVEC_1	N-HUVEC_2	SS-HUVEC_1	SS-HUVEC_2	ApoBodies_1	ApoBodies_2	ApoExo_1	ApoExo_2	N-HUVEC_1	N-HUVEC_2	SS-HUVEC_1	SS-HUVEC_2	ApoBodies_1	ApoBodies_2	ApoExo_1	ApoExo_2
ENST00000376767.7	ENSG00000099139.13	PCSK5-003	PCSK5	0.561542	0.409509	0.572345	0.660587	558.1	2594.13	47049.7	24632	-0.807069	-1.25323	-0.780054	-0.576504	9.12441	11.341	15.5219	14.5882
ENST00000566753.5	ENSG00000104164.10	BLOC1S6-002	BLOC1S6	3.83699	3.77342	5.1882	5.5085	15.9743	72.7498	1138.57	1517.7	1.94373	1.91969	2.37801	2.46428	3.99858	6.18507	10.153	10.5677
ENST00000361681.2	ENSG00000198695.2	MT-ND6-201	MT-ND6	58.5266	60.553	77.7952	73.5982	197.059	565.065	1024.87	1225.44	5.87127	5.92036	6.28179	6.20179	7.62256	9.1423	10.0012	10.2591
ENST00000361851.1	ENSG00000228253.1	MT-ATP8-201	MT-ATP8	643.171	769.114	1093.81	882.249	1646.67	3522.95	865.312	964.479	9.32908	9.58707	10.0952	9.78506	10.6853	11.7826	9.75709	9.91362
ENST00000604604.1	ENSG00000133131.14	MORC4-004	MORC4	1.34277	1.76678	2.22553	1.74289	11.2855	47.7516	819.246	923.859	0.435917	0.829265	1.16062	0.809735	3.49768	5.57778	9.67817	9.85154
ENST00000237837.1	ENSG00000118972.1	FGF23-001	FGF23	3.088	4.12969	4.07962	3.41941	16.3435	59.4005	611.914	783.95	1.63134	2.04952	2.03197	1.77796	4.03153	5.89265	9.25721	9.61464
ENST00000586722.5	ENSG00000166377.19	ATP9B-006	ATP9B	1.37341	2.14484	2.46079	2.24044	9.18374	35.8162	577.702	685.725	0.468229	1.10758	1.30497	1.17021	3.20065	5.16294	9.17421	9.42151
ENST00000586501.1	ENSG00000150477.14	KIAA1328-007	KIAA1328	1.59558	1.84447	2.84305	2.43221	8.68834	38.0302	562.039	657.811	0.683095	0.891007	1.51251	1.28819	3.12074	5.24945	9.13455	9.36155
ENST00000361899.2	ENSG00000198899.2	MT-ATP6-201	MT-ATP6	437.534	471.057	612.222	522.041	1081.98	2340.85	591.879	588.989	8.77328	8.87979	9.25793	9.02805	10.0795	11.1928	9.20918	9.20212
ENST00000638183.1	ENSG00000197563.10	PIGN-035	PIGN	1.77499	1.76654	2.23313	2.27199	7.6191	36.808	489.019	539.104	0.835916	0.82907	1.16551	1.19029	2.93151	5.20234	8.93378	9.07445
ENST00000361381.2	ENSG00000198886.2	MT-ND4-201	MT-ND4	339.117	383.632	458.094	410.051	909.438	2135.36	476.922	531.539	8.40568	8.58362	8.83953	8.67969	9.82885	11.0603	8.89764	9.05406
ENST00000361335.1	ENSG00000212907.2	MT-ND4L-201	MT-ND4L	432.958	478.05	557.385	493.357	897.942	2106.8	359.059	506.997	8.75812	8.90105	9.12256	8.94652	9.81049	11.0408	8.48812	8.98586
ENST00000361739.1	ENSG00000198712.1	MT-CO2-201	MT-CO2	440.854	487.255	663.097	575.619	1187.92	2250.23	441.519	441.655	8.78419	8.92856	9.3731	9.169	10.2142	11.1359	8.78636	8.78681
ENST00000362079.2	ENSG00000198938.2	MT-CO3-201	MT-CO3	439.635	510.078	687.7	593.71	1323.03	2499.13	425.904	421.34	8.7802	8.9946	9.42566	9.21364	10.3696	11.2872	8.73442	8.71888
ENST00000361624.2	ENSG00000198804.2	MT-CO1-201	MT-CO1	405.493	456.63	608.565	538.972	1390.65	2188.42	363.58	410.417	8.66357	8.83491	9.24929	9.07409	10.4416	11.0957	8.50617	8.68098
ENST00000361789.2	ENSG00000198727.2	MT-CYB-201	MT-CYB	246.235	274.918	357.474	315.645	615.052	1513.76	334.862	377.367	7.94395	8.10291	8.48173	8.3022	9.26459	10.5639	8.38747	8.55986
ENST00000361453.3	ENSG00000198763.3	MT-ND2-201	MT-ND2	188.109	212.711	335.315	292.995	446.875	1052.57	344.874	350.157	7.5555	7.73282	8.38942	8.19478	8.80376	10.0397	8.42997	8.4519
ENST00000361227.2	ENSG00000198840.2	MT-ND3-201	MT-ND3	216.105	235.204	330.587	288.758	560.849	1254.94	312.519	337.257	7.75566	7.87783	8.36893	8.17377	9.13149	10.2934	8.28785	8.39775
ENST00000361567.2	ENSG00000198786.2	MT-ND5-201	MT-ND5	190.19	215.031	291.566	245.412	381.564	969.426	284.239	335.735	7.57137	7.74847	8.18773	7.93912	8.57582	9.921	8.15101	8.39122
ENST00000361390.2	ENSG00000198888.2	MT-ND1-201	MT-ND1	230.586	259.369	455.114	393.701	592.076	1138.21	300.504	325.138	7.84922	8.01892	8.83012	8.62099	9.20966	10.1526	8.23129	8.34495
ENST00000481617.6	ENSG00000133138.19	TBC1D8B-003	TBC1D8B	0.728326	0.856607	0.93887	0.963954	3.93975	16.2981	245.098	319.959	-0.43767	-0.20655	-0.0757177	-0.0380745	1.98176	4.02752	7.93727	8.32179
ENST00000358637.4	ENSG00000148219.16	ASTN2-004	ASTN2	0.437189	0.521145	0.452235	0.588168	4.87889	20.3848	310.709	305.908	-1.16104	-0.912822	-1.1133	-0.741377	2.28951	4.35013	8.27947	8.257
ENST00000450670.5	ENSG00000132274.15	TRIM22-008	TRIM22	0.139371	0.600442	0.664165	1.38101	3.61441	12.6518	230.494	288.01	-2.74303	-0.712074	-0.568826	0.476133	1.85775	3.66241	7.84865	8.17003
ENST00000309733.5	ENSG00000174749.5	C4orf32-001	C4orf32	1.28582	1.69152	2.0473	1.88617	5.00747	21.9821	318.103	284.276	0.373865	0.766824	1.04075	0.923088	2.32696	4.45891	8.3134	8.1512
ENST00000406053.5	ENSG00000115239.21	ASB3-006	ASB3	0.430844	0.608847	0.985286	0.574698	3.95986	16.2691	221.571	223.987	-1.18166	-0.692345	-0.00681694	-0.774236	1.98909	4.02495	7.79169	7.80734
ENST00000310613.7	ENSG00000173597.8	SULT1B1-001	SULT1B1	3.53036	4.41599	5.00412	4.29876	3.76048	16.2141	227.483	223.489	1.8239	2.146	2.326	2.10727	1.91475	4.02007	7.82968	7.80412
ENST00000519196.5	ENSG00000094755.16	GABRP-009	GABRP	0.207092	0.19443	0.107041	0	3.64705	19.3645	232.573	199.757	-2.20362	-2.29032	-3.09491	-6.64386	1.87068	4.27609	7.8616	7.64217
ENST00000538183.6	ENSG00000112096.16	SOD2-001	SOD2	0.864551	0.983965	1.18056	0.863722	3.40571	15.0399	214.161	196.431	-0.193386	-0.00873304	0.25164	-0.194754	1.77219	3.91168	7.74262	7.61795
ENST00000334567.9	ENSG00000186329.9	TMEM212-001	TMEM212	0.288001	0.468775	0.747455	0.725752	2.19071	9.43022	155.977	168.209	-1.74661	-1.06258	-0.400768	-0.442709	1.13797	3.23882	7.28528	7.3942
ENST00000550977.2	ENSG00000188596.10	CFAP54-004	CFAP54	0.640357	0.75867	1.4333	0.954173	1.98497	7.63651	125.367	164.631	-0.620696	-0.379564	0.529371	-0.0526361	0.996367	2.9348	6.97013	7.36318
ENST00000558583.2	ENSG00000237515.8	SHISA9-001	SHISA9	0.426783	0.466669	0.426757	0.427084	2.77099	13.9191	185.074	159.919	-1.19501	-1.06894	-1.1951	-1.19402	1.4756	3.80003	7.53204	7.32129
ENST00000536575.5	ENSG00000115947.13	ORC4-203	ORC4	6.44279e-06	0	0	0.000534229	1.75952	10.8002	161.624	148.412	-6.64293	-6.64386	-6.64386	-6.56877	0.823358	3.43432	7.33659	7.21356
ENST00000511717.6	ENSG00000204909.7	SPINK9-002	SPINK9	0	0.135744	0.491875	0.0814096	2.6778	11.5845	136.427	146.38	-6.64386	-2.77849	-0.9946	-3.45151	1.42643	3.53537	7.09209	7.19367
ENST00000575483.5	ENSG00000004897.11	CDC27-012	CDC27	0.185529	0	0	0	2.41248	16.9927	182.102	145.411	-2.35455	-6.64386	-6.64386	-6.64386	1.27648	4.08769	7.50868	7.18409
ENST00000601644.1	ENSG00000167619.11	TMEM145-005	TMEM145	0	0.129746	0	0	1.42725	6.15602	63.8479	142.291	-6.64386	-2.83912	-6.64386	-6.64386	0.523311	2.62434	5.99679	7.1528
ENST00000460386.1	ENSG00000130150.11	MOSPD2-006	MOSPD2	0.345099	0.524293	1.33799	0.191878	1.24106	7.07533	152.744	136.448	-1.49371	-0.904297	0.43081	-2.30844	0.323151	2.82484	7.25507	7.09231
ENST00000565351.5	ENSG00000140859.15	KIFC3-011	KIFC3	0.58654	0	0.537551	0.934038	2.11069	10.0832	73.1319	135.705	-0.745309	-6.64386	-0.868935	-0.0830832	1.08453	3.33531	6.19263	7.08444
ENST00000409562.7	ENSG00000143951.15	WDPCP-005	WDPCP	0.421751	0.499852	0.60187	0.722649	1.44267	6.74526	102.458	131.731	-1.21173	-0.97185	-0.708703	-0.448806	0.538707	2.75601	6.67903	7.04156
ENST00000597017.5	ENSG00000105438.8	KDELR1-002	KDELR1	0.306869	0.595872	0.212989	0.21871	3.03655	11.9497	116.271	121.873	-1.65804	-0.722915	-2.16496	-2.12841	1.60718	3.58011	6.86147	6.92935
ENST00000273908.4	ENSG00000145284.11	SCD5-002	SCD5	0.410935	0.402326	0.611923	0.303719	2.44058	11.6179	133.973	113.263	-1.24833	-1.27814	-0.685192	-1.67246	1.29312	3.53952	7.06591	6.82366
ENST00000485938.3	ENSG00000102805.14	CLN5-002	CLN5	0.537964	0.724387	1.18162	0.812913	1.81992	8.3416	116.119	112.205	-0.867847	-0.445388	0.252924	-0.281188	0.871781	3.06205	6.85958	6.81012
ENST00000340717.4	ENSG00000165105.9	RASEF-002	RASEF	0.206033	0.217552	0.315604	0.184897	1.21744	6.5942	88.3871	94.4935	-2.21068	-2.13573	-1.61881	-2.35922	0.295653	2.72338	6.46593	6.5623
ENST00000294678.6	ENSG00000122417.15	ODF2L-002	ODF2L	0.747424	0.689559	1.11906	0.274977	1.00146	4.31218	63.9376	85.5842	-0.400827	-0.515482	0.175122	-1.81108	0.0164393	2.11176	5.99882	6.41944
ENST00000368564.6	ENSG00000196911.10	KPNA5-001	KPNA5	0.289074	0.540882	0.548971	0.598292	1.00091	5.06753	72.4956	83.6835	-1.74143	-0.860185	-0.839155	-0.717164	0.0156546	2.34413	6.18002	6.38704
ENST00000530818.1	ENSG00000179295.17	PTPN11-004	PTPN11	0.786502	1.41034	1.32441	1.61132	2.6206	5.3779	77.9134	83.5954	-0.32825	0.506236	0.416202	0.697169	1.39539	2.42972	6.28398	6.38552
ENST00000606080.1	ENSG00000111816.7	FRK-001	FRK	0.18565	0.280467	0.344764	0.253529	1.3223	6.09416	87.0319	82.4449	-2.35365	-1.78355	-1.49507	-1.92397	0.413919	2.60979	6.44364	6.36553
ENST00000619481.1	ENSG00000009413.15	REV3L-203	REV3L	0.871645	0.848211	0.815599	0.979959	1.22635	5.53683	83.4151	81.1403	-0.18173	-0.220596	-0.276487	-0.0145593	0.306087	2.47166	6.38241	6.34252
ENST00000411432.5	ENSG00000144401.14	METTL21A-201	METTL21A	0.400224	0.384145	0.478447	0.55903	1.62379	7.05526	96.2563	80.9001	-1.28552	-1.3432	-1.03373	-0.813423	0.708223	2.82074	6.58896	6.33825
ENST00000319406.8	ENSG00000172954.13	LCLAT1-002	LCLAT1	0.256724	0.357771	0.440151	0.511379	0.855468	4.35663	64.9521	77.4149	-1.90658	-1.44312	-1.15152	-0.939596	-0.208448	2.12652	6.02153	6.27473
ENST00000610020.1	ENSG00000122484.8	RPAP2-001	RPAP2	0.401286	0.483444	0.750479	0.685103	1.07762	4.72947	70.6543	76.7442	-1.28179	-1.01904	-0.39502	-0.524701	0.121175	2.24473	6.14291	6.26217
ENST00000408957.4	ENSG00000221944.6	TIGD1-001	TIGD1	0.83363	0.97373	1.12568	1.1858	1.21683	6.40737	76.8639	73.6628	-0.245318	-0.0236657	0.183556	0.257976	0.294935	2.68198	6.26442	6.20306
ENST00000543139.1	ENSG00000130921.7	C12orf65-003	C12orf65	0.275687	0.307678	0.260613	0.291886	1.35122	5.38593	72.8704	68.7617	-1.80749	-1.65436	-1.8857	-1.72792	0.4449	2.43187	6.18746	6.10374
ENST00000552951.6	ENSG00000151131.10	C12orf45-001	C12orf45	0.372936	0.31435	0.408417	0.353096	1.09111	5.46991	75.6726	67.6682	-1.38482	-1.62438	-1.25699	-1.46158	0.138959	2.45415	6.24189	6.08062
ENST00000473559.5	ENSG00000163633.10	C4orf36-002	C4orf36	0.29637	0.100927	0.180588	0.0897291	0.997251	3.2171	51.2046	66.867	-1.70665	-3.17232	-2.39147	-3.32584	0.0104232	1.69024	5.67848	6.06344
ENST00000530128.5	ENSG00000205649.7	HTN3-006	HTN3	0.0818863	0.257059	0.26484	0.185088	1.3713	4.14296	44.4576	66.5244	-3.44401	-1.90477	-1.86334	-2.3578	0.466027	2.05414	5.47468	6.05603
ENST00000378062.5	ENSG00000124479.8	NDP-001	NDP	0.15294	0.359519	0.170191	0.146127	0.707107	4.96507	54.6736	66.125	-2.61759	-1.43628	-2.4724	-2.67921	-0.47974	2.31472	5.77304	6.04734
ENST00000453700.7	ENSG00000155034.18	FBXL18-201	FBXL18	0.568783	0.542975	0.641432	0.475364	1.05675	5.25858	73.5567	65.6283	-0.788906	-0.854714	-0.618314	-1.04286	0.0932221	2.39741	6.20098	6.03647
ENST00000483793.5	ENSG00000173200.12	PARP15-003	PARP15	0.269835	0.22629	0.264443	0.247286	1.20708	4.20392	70.8245	65.3121	-1.83735	-2.08137	-1.86542	-1.95856	0.283424	2.07516	6.14638	6.0295
ENST00000244766.6	ENSG00000124785.8	NRN1-001	NRN1	0.202162	0.339703	0.237045	0.346732	0.769254	5.39245	41.1379	64.5755	-2.23676	-1.5158	-2.01715	-1.48709	-0.359834	2.43361	5.36275	6.01314
ENST00000509730.5	ENSG00000152700.13	SAR1B-007	SAR1B	0.352863	0.758325	1.02243	1.07962	1.2361	6.72877	90.7549	62.7125	-1.4625	-0.380211	0.046044	0.123825	0.31742	2.75249	6.50406	5.97091
ENST00000366089.2	ENSG00000138468.15	SENP7-008	SENP7	0	0	0	0.257321	0	2.46846	82.246	62.6493	-6.64386	-6.64386	-6.64386	-1.90335	-6.64386	1.30944	6.36205	5.96946
ENST00000627982.2	ENSG00000089335.20	ZNF302-202	ZNF302	0.42926	0.17687	0.238058	0.294643	0.733124	5.02614	75.4678	62.586	-1.18685	-2.41989	-2.01125	-1.71481	-0.428325	2.33232	6.23798	5.968
ENST00000553023.1	ENSG00000139344.7	AMDHD1-004	AMDHD1	0.00412435	0.154603	0.0442329	0.255099	0.712956	4.60016	55.8756	59.8624	-6.14567	-2.60294	-4.20469	-1.9154	-0.46802	2.20482	5.8044	5.90382
ENST00000356128.4	ENSG00000173626.9	TRAPPC3L-002	TRAPPC3L	0.133714	0.295426	0.189655	0.161949	0.851381	4.42927	57.5575	56.9808	-2.79873	-1.71111	-2.32442	-2.53995	-0.215277	2.15032	5.84718	5.83266
ENST00000396737.6	ENSG00000213889.10	PPM1N-003	PPM1N	0.32979	0.236283	0.426685	0.422782	1.14397	3.53503	45.5512	56.9678	-1.55728	-2.02161	-1.19534	-1.20829	0.206606	1.8258	5.50973	5.83233
ENST00000616513.1	ENSG00000253710.2	ALG11-004	ALG11	0.157101	0.329982	0.4465	0.323549	1.07601	4.81549	60.7332	56.5916	-2.58121	-1.55647	-1.13131	-1.58403	0.119037	2.27068	5.92465	5.82277
ENST00000271375.6	ENSG00000213064.9	SFT2D2-001	SFT2D2	1.55849	1.74355	2.34184	1.98359	0.992622	4.20983	60.4857	55.8654	0.649376	0.810279	1.23379	0.995369	0.0037778	2.07718	5.91876	5.80414
ENST00000524463.5	ENSG00000109861.15	CTSC-002	CTSC	0.762256	0.76039	0.674448	0.691143	1.15645	4.23761	56.5088	55.2812	-0.372849	-0.376339	-0.546987	-0.512219	0.222124	2.08665	5.82066	5.78898
ENST00000393067.7	ENSG00000110777.11	POU2AF1-001	POU2AF1	0	0.0476242	0.0171852	0	0.657736	3.63874	57.9143	53.5171	-6.64386	-4.11718	-5.20103	-6.64386	-0.58265	1.8674	5.8561	5.7422
ENST00000524536.5	ENSG00000077254.14	USP33-010	USP33	1.14439	0.726317	0.831987	0.735496	0.803667	4.66747	56.1775	53.4945	0.207131	-0.441601	-0.24813	-0.423727	-0.29749	2.22573	5.81218	5.74159
ENST00000550703.6	ENSG00000204852.15	TCTN1-021	TCTN1	0.125822	0.200828	0	0	0.843586	4.07897	43.9305	52.9619	-2.88021	-2.24586	-6.64386	-6.64386	-0.228392	2.03174	5.45748	5.72716
ENST00000392663.6	ENSG00000163093.11	BBS5-002	BBS5	0.141091	0.0216606	0.231903	0.14945	0.759902	3.53937	55.049	52.7109	-2.72651	-4.98117	-2.0475	-2.64882	-0.377253	1.82756	5.78291	5.7203
ENST00000261200.8	ENSG00000069431.11	ABCC9-001	ABCC9	0.163965	0.197887	0.247554	0.267448	0.682737	2.86171	42.7045	52.0734	-2.52313	-2.26613	-1.95705	-1.84971	-0.52962	1.52191	5.41665	5.70275
ENST00000480643.1	ENSG00000131591.17	C1orf159-015	C1orf159	0.300981	0.0716349	0.324815	0.165017	1.19849	4.07942	71.0869	51.7088	-1.6851	-3.61467	-1.57856	-2.51443	0.273206	2.0319	6.15171	5.69262
ENST00000335251.10	ENSG00000164066.12	INTU-003	INTU	0.25816	0.245543	0.304255	0.278643	0.901079	4.18885	57.3245	50.8805	-1.89883	-1.96836	-1.66999	-1.79264	-0.134352	2.06999	5.84133	5.66932
ENST00000507463.1	ENSG00000124802.11	EEF1E1-003	EEF1E1	0.571817	0.394263	0.620496	1.42337	0.477589	3.51912	39.9401	50.3392	-0.781363	-1.30663	-0.665441	0.519411	-1.03626	1.81931	5.32013	5.6539
ENST00000228438.2	ENSG00000110852.4	CLEC2B-001	CLEC2B	0.349638	0.529176	1.05982	0.332194	0.87588	3.86153	61.4325	49.8696	-1.47538	-0.891172	0.0973681	-1.54711	-0.174817	1.9529	5.94117	5.64038
ENST00000539061.5	ENSG00000168014.16	C2CD3-003	C2CD3	0.184287	0.217119	0.134958	0.142097	0.927809	2.68088	41.7713	49.1105	-2.36374	-2.13848	-2.78629	-2.71694	-0.092634	1.42808	5.38479	5.61825
ENST00000375855.3	ENSG00000130045.15	NXNL2-003	NXNL2	0.110761	0.242792	0.209822	0.0396871	0.671155	2.99451	43.214	48.3117	-3.04977	-1.98398	-2.18559	-4.33098	-0.553945	1.58713	5.43376	5.5946
ENST00000589178.5	ENSG00000186814.13	ZSCAN30-003	ZSCAN30	0.45677	0.461299	0.796126	0.500106	0.566523	2.46131	40.5359	45.4268	-1.09922	-1.08529	-0.310923	-0.971131	-0.79455	1.30528	5.34148	5.50579
ENST00000602840.5	ENSG00000154582.16	ELOC-005	ELOC	0.190885	0.246039	0.272338	0.276242	0.587491	3.1561	40.1313	45.4168	-2.31556	-1.96556	-1.8245	-1.80469	-0.743011	1.66271	5.32702	5.50547
ENST00000565211.1	ENSG00000260596.5	DUX4-001	DUX4	0	0	0	0	1.41256	4.25011	59.5441	45.3555	-6.64386	-6.64386	-6.64386	-6.64386	0.50849	2.09089	5.89613	5.50352
ENST00000355520.5	ENSG00000079482.12	OPHN1-001	OPHN1	0.503511	0.588869	0.555129	0.636152	0.803131	3.40474	45.5237	43.9755	-0.961533	-0.739688	-0.823348	-0.630055	-0.29844	1.77178	5.50886	5.45896
ENST00000358056.7	ENSG00000197045.12	GMFB-001	GMFB	1.81262	1.88461	2.11494	2.11746	1.196	3.56113	47.9691	43.9728	0.866014	0.921901	1.08742	1.08913	0.27023	1.83638	5.58433	5.45887
ENST00000548367.2	ENSG00000136243.16	NUPL2-201	NUPL2	0	0.761783	0	0	0.723638	0.941915	39.9111	43.7303	-6.64386	-0.373733	-6.64386	-6.64386	-0.44686	-0.0710953	5.31908	5.45089
ENST00000473942.5	ENSG00000170502.12	NUDT9-002	NUDT9	0.0726016	0.236705	0.222169	0.261644	0.861708	4.39896	45.9422	43.2392	-3.59769	-2.01914	-2.10675	-1.88021	-0.198083	2.14044	5.52206	5.4346
ENST00000409800.5	ENSG00000180398.11	MCFD2-008	MCFD2	0.289998	0.640183	0.21317	1.41115	0.0294137	0.00526844	24.6635	42.0074	-1.73698	-0.621082	-2.16378	0.507059	-4.66516	-6.0333	4.62489	5.39291
ENST00000436063.6	ENSG00000067334.13	DNTTIP2-001	DNTTIP2	0.482682	0.372041	0.480895	0.424404	0.961555	3.36612	51.763	41.8235	-1.02127	-1.3882	-1.02651	-1.20289	-0.0416324	1.75537	5.69413	5.38659
ENST00000367639.1	ENSG00000240021.9	TEX35-004	TEX35	0.265107	0.245737	0.388595	0.339556	0.44303	2.733	32.6951	40.7856	-1.86194	-1.96727	-1.327	-1.5164	-1.14232	1.45575	5.03144	5.35034
ENST00000315289.6	ENSG00000182010.10	RTKN2-003	RTKN2	0.0738501	0.056858	0.119454	0.0395921	0.624772	2.74134	40.023	40.6436	-3.57604	-3.90276	-2.94949	-4.33375	-0.65569	1.46013	5.32312	5.34531
ENST00000361842.7	ENSG00000132530.16	XAF1-001	XAF1	0.259695	0.369215	0.737578	0.402937	0.757349	3.10154	35.2516	40.2838	-1.8906	-1.39891	-0.419704	-1.27601	-0.382045	1.63763	5.14003	5.33249
ENST00000605140.5	ENSG00000271503.5	CCL5-002	CCL5	0	0.118887	0.111041	0.0983821	0.668872	2.97121	60.5616	40.0778	-6.64386	-2.95582	-3.04643	-3.2058	-0.558789	1.5759	5.92057	5.32509
ENST00000638483.1	ENSG00000284234.1	RP11-321E2.8-001	RP11-321E2.8	0	0	0	0	0.438946	3.81427	40.357	39.745	-6.64386	-6.64386	-6.64386	-6.64386	-1.15539	1.93518	5.3351	5.31306
ENST00000638842.1	ENSG00000284356.1	RP11-432M8.5-001	RP11-432M8.5	0	0	0	0	0.438946	3.81427	40.357	39.745	-6.64386	-6.64386	-6.64386	-6.64386	-1.15539	1.93518	5.3351	5.31306
ENST00000402522.1	ENSG00000065882.15	TBC1D1-002	TBC1D1	0.165875	0.129108	0.203148	0.241712	0.531315	3.02962	41.238	39.3717	-2.50738	-2.84572	-2.23007	-1.99015	-0.88546	1.60389	5.36625	5.29945
ENST00000594534.5	ENSG00000160229.11	ZNF66-004	ZNF66	0.0608274	0.0559858	0.137139	0	0.992302	2.25374	41.3106	39.0358	-3.81955	-3.9217	-2.76475	-6.64386	0.00331727	1.17871	5.36879	5.2871
ENST00000324873.7	ENSG00000176046.8	NUPR1-001	NUPR1	0.0816887	0.0736403	0.113467	0.100432	0.621767	3.19333	49.3389	38.9847	-3.44711	-3.57966	-3.0178	-3.17877	-0.662536	1.67957	5.62495	5.28521
ENST00000453441.1	ENSG00000215018.9	COL28A1-006	COL28A1	0.168726	0.202932	0.273104	0.268296	0.560972	2.87327	36.6194	38.2215	-2.48418	-2.23154	-1.8206	-1.84531	-0.808508	1.52771	5.19493	5.25669
ENST00000014914.5	ENSG00000013588.7	GPRC5A-001	GPRC5A	1.62889	1.98313	5.43606	4.93263	0.872831	4.04708	41.2632	38.0748	0.712719	0.995036	2.44521	2.30528	-0.179791	2.02044	5.36713	5.25114
ENST00000356189.5	ENSG00000176244.6	ACBD7-001	ACBD7	0.0566703	0.181121	0.286025	0.0768703	0.44957	2.13859	33.1098	37.9505	-3.90681	-2.38744	-1.75621	-3.52499	-1.12164	1.10339	5.04962	5.24643
ENST00000302495.4	ENSG00000169495.4	HTRA4-001	HTRA4	0.114934	0.119318	0.188715	0.153718	0.689522	2.16003	34.8655	37.8537	-3.00076	-2.951	-2.33123	-2.61072	-0.515559	1.11771	5.12414	5.24274
ENST00000432728.1	ENSG00000188687.17	SLC4A5-012	SLC4A5	0	0	0	0	0.931525	4.73193	39.1083	36.7	-6.64386	-6.64386	-6.64386	-6.64386	-0.0869287	2.24547	5.28977	5.1981
ENST00000369500.3	ENSG00000173212.4	MAB21L3-001	MAB21L3	0.233087	0.274027	0.476134	0.331445	0.459089	2.90002	42.5616	36.6307	-2.04046	-1.8159	-1.04057	-1.55027	-1.09207	1.54103	5.41182	5.19538
ENST00000549464.5	ENSG00000067798.14	NAV3-002	NAV3	0.232452	0.155358	0.348733	0	0.813962	4.20263	41.5243	36.5962	-2.04423	-2.59634	-1.47902	-6.64386	-0.27935	2.07472	5.37623	5.19402
ENST00000354232.8	ENSG00000105379.9	ETFB-002	ETFB	0.0766131	0.133067	0.197931	0.168918	0.60888	2.82708	36.5027	36.4954	-3.52927	-2.80524	-2.26582	-2.48263	-0.692268	1.50441	5.19033	5.19004
ENST00000309955.7	ENSG00000003402.19	CFLAR-001	CFLAR	0.92005	0.914229	1.15017	1.02412	0.690531	2.51189	34.0616	36.3059	-0.10462	-0.113678	0.214336	0.0484036	-0.513479	1.33451	5.0905	5.18253
ENST00000401695.7	ENSG00000164587.11	RPS14-001	RPS14	5.0401	5.29344	6.03076	6.01792	7.81993	16.9352	50.2245	36.1161	2.33631	2.40693	2.59473	2.59166	2.969	4.0828	5.65061	5.17497
ENST00000529117.1	ENSG00000086205.16	FOLH1-013	FOLH1	0.0705778	0.0784229	0.0889934	0	0.807171	2.70818	45.5383	35.5994	-3.63347	-3.49944	-3.33652	-6.64386	-0.29129	1.44264	5.50933	5.15419
ENST00000264170.8	ENSG00000115919.14	KYNU-001	KYNU	0.12951	0.150071	0.174265	0.135041	0.545771	2.815	37.8344	35.4222	-2.84156	-2.64322	-2.44015	-2.78547	-0.847438	1.49825	5.24201	5.14699
ENST00000533285.1	ENSG00000149269.9	PAK1-018	PAK1	0.364266	0.224122	0	0.241912	0.110479	2.09583	40.5133	35.1893	-1.41786	-2.09467	-6.64386	-1.98901	-3.05315	1.07439	5.34068	5.13747
ENST00000382723.4	ENSG00000163132.6	MSX1-001	MSX1	0.285638	0.176225	0.135787	0.171125	0.676436	3.53655	33.5184	34.6895	-1.7581	-2.42488	-2.77807	-2.46494	-0.542803	1.82642	5.06731	5.11684
ENST00000359927.3	ENSG00000070601.9	FRMPD1-003	FRMPD1	0	0.287685	0.0991039	0	0.219185	1.29906	26.8275	33.9973	-6.64386	-1.74814	-3.19623	-6.64386	-2.12542	0.388531	4.74618	5.08777
ENST00000519674.1	ENSG00000104447.12	TRPS1-007	TRPS1	0.446253	0.339841	0.49477	0.457942	0.74014	6.28411	26.9752	33.519	-1.13209	-1.51523	-0.986302	-1.0956	-0.414768	2.654	4.7541	5.06734
ENST00000304177.9	ENSG00000169609.13	C15orf40-001	C15orf40	0.125544	0.149015	0.159046	0.188246	0.571254	2.77906	37.8496	33.266	-2.88317	-2.65277	-2.56451	-2.33464	-0.782759	1.47978	5.24259	5.05641
ENST00000529024.1	ENSG00000162139.9	NEU3-005	NEU3	0.0829322	0.190927	0.118218	0.109776	0.768128	2.65246	35.3398	33.2283	-3.42768	-2.31526	-2.96333	-3.06159	-0.361921	1.41276	5.14363	5.05477
ENST00000274192.6	ENSG00000145545.11	SRD5A1-001	SRD5A1	0.243361	0.236443	0.321385	0.328079	0.599561	2.50619	34.2627	32.9326	-1.98073	-2.02067	-1.59342	-1.56457	-0.714157	1.33124	5.09899	5.04188
ENST00000548032.6	ENSG00000100934.14	SEC23A-011	SEC23A	0.120604	0.241561	0.405895	0.209239	0.307709	1.9929	28.9053	32.8827	-2.93673	-1.99102	-1.26571	-2.18942	-1.65422	1.00209	4.85376	5.0397
ENST00000478255.1	ENSG00000154027.18	AK5-009	AK5	0.488777	0.355805	1.22331	1.85553	0.931335	1.60689	36.3887	32.8064	-1.00353	-1.45085	0.302535	0.899586	-0.0872199	0.693222	5.18582	5.03635
ENST00000544049.2	ENSG00000162989.4	KCNJ3-201	KCNJ3	0.23753	0.248331	0.146194	0.320387	0.85598	2.97408	29.1521	32.7042	-2.01432	-1.95271	-2.67859	-1.59777	-0.207594	1.57729	4.86602	5.03185
ENST00000374268.4	ENSG00000197245.5	FAM110D-001	FAM110D	0.0872807	0.177407	0.0516596	0.235139	0.157365	1.18905	28.8761	32.668	-3.3617	-2.41575	-4.01953	-2.02833	-2.57893	0.261892	4.8523	5.03025
ENST00000220592.9	ENSG00000123908.11	AGO2-001	AGO2	0.932142	1.10525	1.19719	0.954537	0.629666	2.95507	26.5349	32.3472	-0.0859836	0.157367	0.271653	-0.0520915	-0.644609	1.56807	4.73036	5.01601
ENST00000588427.5	ENSG00000119559.15	C19orf25-008	C19orf25	0.195371	0.0624453	0	0.0455867	0.631647	0.88835	37.3934	32.2587	-2.2837	-3.78696	-6.64386	-4.16912	-0.640148	-0.15465	5.2251	5.01206
ENST00000590723.5	ENSG00000141458.12	NPC1-014	NPC1	0.370444	0.269053	0.0616478	0.237222	0.55938	0.678848	29.8361	32.1695	-1.39424	-1.84139	-3.80293	-2.01612	-0.812536	-0.537742	4.89947	5.00807
ENST00000378268.1	ENSG00000123179.13	EBPL-006	EBPL	0.122416	0.129029	0	0	0.266353	1.53742	36.9462	31.8871	-2.91685	-2.84654	-6.64386	-6.64386	-1.85542	0.629865	5.20774	4.99535
ENST00000634509.1	ENSG00000101000.5	PROCR-003	PROCR	0.192183	0.360632	0.639302	0.342089	0	2.31709	14.6858	30.7738	-2.30627	-1.43194	-0.623038	-1.50599	-6.64386	1.21853	3.87733	4.9441
ENST00000591537.5	ENSG00000196263.7	ZNF471-002	ZNF471	0.131551	0.159351	0.171804	0.119304	0.436345	2.10698	25.0123	30.2536	-2.82061	-2.56191	-2.45954	-2.95116	-1.16377	1.08201	4.64514	4.91951
ENST00000318524.6	ENSG00000086102.18	NFX1-004	NFX1	0.546395	0.71637	0.850504	0.690498	0.767002	2.24123	26.8719	29.9104	-0.845819	-0.461223	-0.216746	-0.513547	-0.36401	1.17071	4.74856	4.90306
ENST00000399442.1	ENSG00000205758.11	CRYZL1-004	CRYZL1	0.131702	0.13678	0.0755993	0.224798	0.609308	1.31251	18.6451	29.6568	-2.81907	-2.76827	-3.54626	-2.09051	-0.691271	0.403279	4.2215	4.89078
ENST00000527881.1	ENSG00000182704.7	TSKU-004	TSKU	0.384046	0.55666	0.596277	0.510174	0.447588	2.47295	31.3758	29.6458	-1.34356	-0.819445	-0.721951	-0.942934	-1.12788	1.31206	4.97204	4.89024
ENST00000282074.6	ENSG00000152253.8	SPC25-001	SPC25	1.00463	1.11441	1.42201	0.953156	0.596486	2.92509	33.9729	28.9934	0.0209537	0.169168	0.518042	-0.0541586	-0.721454	1.5534	5.08674	4.85815
ENST00000399273.5	ENSG00000170160.17	CCDC144A-001	CCDC144A	0.0958035	0.159338	0.25332	0.176324	0.384572	1.77458	28.7693	28.9159	-3.24054	-2.56202	-1.92511	-2.42411	-1.34164	0.835585	4.84696	4.85429
ENST00000420341.1	ENSG00000135926.14	TMBIM1-010	TMBIM1	0	0	0	0.547722	0.342818	2.66628	22.928	28.8714	-6.64386	-6.64386	-6.64386	-0.842382	-1.503	1.42023	4.51967	4.85207
ENST00000527547.5	ENSG00000004897.11	CDC27-005	CDC27	1.35441	1.17836	2.30764	1.95189	0.557222	2.27909	23.5981	28.5764	0.448277	0.248972	1.21266	0.972244	-0.818015	1.19477	4.56121	4.83726
ENST00000356156.7	ENSG00000243716.10	NPIPB5-018	NPIPB5	1.61003	2.50698	2.47607	1.37175	1.00713	2.02505	42.6319	28.4195	0.696021	1.33169	1.31387	0.466497	0.0245041	1.02506	5.4142	4.82932
ENST00000409869.5	ENSG00000075884.13	ARHGAP15-002	ARHGAP15	0.0840424	0.153486	0.124335	0.141239	0.282492	2.14	27.2896	28.2942	-3.41054	-2.61276	-2.89609	-2.7251	-1.77353	1.10434	4.77081	4.82294
ENST00000382093.5	ENSG00000182551.13	ADI1-002	ADI1	0.356474	0.244909	0.491183	0.517933	0.62415	1.91788	24.511	28.0936	-1.44822	-1.97195	-0.996591	-0.921573	-0.657104	0.947015	4.61595	4.81268
ENST00000359321.1	ENSG00000196584.2	XRCC2-001	XRCC2	0.0524871	0.272587	0.118504	0	0.439468	1.67158	25.8715	28.058	-4.0003	-1.82323	-2.96011	-6.64386	-1.15371	0.749817	4.69385	4.81085
ENST00000558083.2	ENSG00000151575.14	TEX9-002	TEX9	0.0974385	0.0906406	0.0958724	0.0956818	0.354185	1.78583	31.9234	27.7745	-3.21842	-3.31272	-3.2396	-3.2422	-1.45726	0.844651	4.99699	4.79621
ENST00000379864.6	ENSG00000242715.7	CCDC169-002	CCDC169	0.0821855	0.160546	0.144185	0.123696	0.466917	2.42327	33.229	27.3077	-3.43932	-2.55177	-2.69727	-2.90297	-1.06819	1.2829	5.05481	4.77176
ENST00000297625.7	ENSG00000164976.8	KIAA1161-001	KIAA1161	0.313588	0.413438	0.398298	0.290941	0.553095	2.4251	32.3639	27.2834	-1.62777	-1.23978	-1.29231	-1.73245	-0.82855	1.28398	5.01676	4.77048
ENST00000400925.2	ENSG00000214530.8	STARD10-022	STARD10	0	0	0	0.187124	0.428508	0.787412	19.0424	27.2548	-6.64386	-6.64386	-6.64386	-2.34282	-1.18932	-0.326603	4.2519	4.76897
ENST00000376712.4	ENSG00000102595.19	UGGT2-201	UGGT2	0.19507	0.37785	0.263221	0.221789	0.41658	1.85056	23.983	27.2484	-2.28581	-1.36643	-1.87186	-2.10912	-1.22911	0.895737	4.58454	4.76863
ENST00000341119.9	ENSG00000075303.12	SLC25A40-001	SLC25A40	0.302148	0.187806	0.416686	0.255794	0.536509	2.50239	31.7263	27.006	-1.6797	-2.33784	-1.22875	-1.91162	-0.871683	1.32906	4.98806	4.75574
ENST00000532828.6	ENSG00000245680.9	ZNF585B-002	ZNF585B	0.147464	0.161836	0.187009	0.163293	0.43679	2.01565	28.54	26.9325	-2.66691	-2.5409	-2.34367	-2.52871	-1.16233	1.01838	4.83542	4.75181
ENST00000548191.1	ENSG00000174456.13	C12orf76-007	C12orf76	0.153489	0.240386	0.209535	0.1909	0.571636	2.07013	28.0609	26.6991	-2.61273	-1.99777	-2.18748	-2.31545	-0.781812	1.05667	4.811	4.73926
ENST00000442032.2	ENSG00000113161.15	HMGCR-010	HMGCR	0.402636	0.275442	0.262999	0.254911	0.285984	0.374124	17.0499	26.6576	-1.27706	-1.80873	-1.87303	-1.91642	-1.75641	-1.38036	4.09254	4.73702
ENST00000514447.2	ENSG00000145826.8	LECT2-004	LECT2	0.201403	0.0746561	0.0754996	0.0562496	0.636614	2.29087	34.4846	26.3214	-2.24193	-3.56224	-3.54794	-3.91594	-0.629023	1.20218	5.1083	4.71871
ENST00000521728.5	ENSG00000132912.12	DCTN4-013	DCTN4	0.199504	0.0813195	0.113682	0.396162	0.355552	1.5347	23.4498	26.2646	-2.25495	-3.45293	-3.01529	-1.29987	-1.45185	0.627327	4.55212	4.7156
ENST00000518345.1	ENSG00000104408.9	EIF3E-007	EIF3E	0.389713	0.425942	0.524485	0.13184	0.561112	3.12731	36.0287	26.2178	-1.32296	-1.19779	-0.903779	-2.81766	-0.808154	1.64953	5.17148	4.71302
ENST00000564899.1	ENSG00000189091.12	SF3B3-004	SF3B3	0	0.00352236	0	0.17597	0	1.62599	20.7209	26.1825	-6.64386	-6.20851	-6.64386	-2.42686	-6.64386	0.710164	4.37371	4.71108
ENST00000369681.9	ENSG00000065615.13	CYB5R4-001	CYB5R4	0.236388	0.263416	0.274484	0.258698	0.455998	2.05475	23.7709	26.1591	-2.021	-1.87083	-1.81358	-1.89594	-1.1016	1.04597	4.57173	4.70979
ENST00000355754.6	ENSG00000162654.8	GBP4-001	GBP4	0.123728	0.181505	0.170446	0.134161	0.440533	1.8312	26.5744	25.8465	-2.90263	-2.38455	-2.47036	-2.79425	-1.1503	0.880646	4.73251	4.69246
ENST00000413409.6	ENSG00000081237.18	PTPRC-009	PTPRC	0.0479139	0.133344	0.120076	0.214926	0.240523	1.5435	17.6104	25.4743	-4.10995	-2.80245	-2.94257	-2.15248	-1.99699	0.635522	4.13917	4.67154
ENST00000606929.1	ENSG00000146243.13	IRAK1BP1-002	IRAK1BP1	0.0798633	0.369568	0.254356	0.286921	0.146358	1.06282	22.3857	25.2057	-3.47612	-1.39757	-1.91945	-1.75185	-2.67708	0.101408	4.48515	4.65625
ENST00000554714.5	ENSG00000092140.14	G2E3-014	G2E3	0	0.389567	0.418847	0.22752	0.597154	1.73701	19.1548	24.9675	-6.64386	-1.32349	-1.22147	-2.07388	-0.719866	0.804888	4.26039	4.64256
ENST00000302548.4	ENSG00000171657.5	GPR82-001	GPR82	0.0643158	0.101104	0.0884153	0.0908786	0.259455	1.44394	21.8908	24.707	-3.75019	-3.17002	-3.34497	-3.30931	-1.89188	0.539968	4.45291	4.62743
ENST00000519900.1	ENSG00000104324.15	CPQ-005	CPQ	0	0	0	0.397693	0.379684	1.86768	13.3857	24.0995	-6.64386	-6.64386	-6.64386	-1.29444	-1.35962	0.908951	3.7437	4.59153
ENST00000494307.1	ENSG00000122882.10	ECD-005	ECD	0.100038	0.143734	0.544854	0.219501	0.6857	0.94165	29.6865	24.0729	-3.18393	-2.70149	-0.84982	-2.12343	-0.523463	-0.071497	4.89222	4.58994
ENST00000355354.11	ENSG00000196776.14	CD47-002	CD47	1.3966	1.01612	1.53412	1.45055	0.930012	3.96294	33.9506	23.9285	0.492212	0.0371995	0.626785	0.546512	-0.0892489	1.99021	5.08579	4.58126
ENST00000637731.1	ENSG00000283384.1	RP11-153I24.5-002	RP11-153I24.5	0	0	0.0265326	0	0.214272	1.64005	28.6535	23.6601	-6.64386	-6.64386	-4.77467	-6.64386	-2.15668	0.72251	4.84114	4.56499
ENST00000640574.1	ENSG00000113327.15	GABRG2-025	GABRG2	0.00968778	0.0154534	0.0909544	0.048123	0.375737	1.9406	28.2341	23.6042	-5.66656	-5.296	-3.30822	-4.10475	-1.37431	0.963918	4.81988	4.56158
ENST00000491777.2	ENSG00000132676.15	DAP3-023	DAP3	0	0	0	0	0.425677	0.608997	48.0109	23.4602	-6.64386	-6.64386	-6.64386	-6.64386	-1.19867	-0.691996	5.58559	4.55276
ENST00000358524.7	ENSG00000196844.8	PATE2-001	PATE2	0.0194638	0.106848	0.0534675	0.0704634	0.7294	2.28179	23.32	23.411	-5.08491	-3.0973	-3.97784	-3.63552	-0.435573	1.19647	4.54411	4.54973
ENST00000413017.2	ENSG00000205758.11	CRYZL1-008	CRYZL1	0.0991397	0.21813	0.160795	0	0.167932	1.8635	19.5216	23.2119	-3.19575	-2.13207	-2.54966	-6.64386	-2.4906	0.905736	4.28774	4.53741
ENST00000290295.7	ENSG00000159184.7	HOXB13-001	HOXB13	0.0250031	0.0461639	0.0348045	0.0338865	0.59696	1.77507	28.3763	23.1976	-4.83637	-4.15421	-4.48021	-4.51008	-0.720327	0.835981	4.82712	4.53653
ENST00000267436.8	ENSG00000087299.11	L2HGDH-001	L2HGDH	0.169063	0.180949	0.188055	0.191051	0.412372	1.75917	23.3474	23.1228	-2.48146	-2.38874	-2.33603	-2.31437	-1.24341	0.823073	4.54581	4.53187
ENST00000504320.5	ENSG00000164265.8	SCGB3A2-002	SCGB3A2	0.0932698	0.103556	0.23572	0	0.664655	4.09255	25.7132	23.0855	-3.27551	-3.13852	-2.02491	-6.64386	-0.567778	2.03652	4.685	4.52954
ENST00000495634.5	ENSG00000154258.16	ABCA9-003	ABCA9	0.139286	0.145916	0.277918	0.0917321	0.25497	1.16378	19.2951	23.0413	-2.74385	-2.68116	-1.79627	-3.29715	-1.9161	0.231162	4.27091	4.52678
ENST00000558190.5	ENSG00000066427.21	ATXN3-001	ATXN3	0.071382	0.114557	0.156406	0.107559	0.453273	1.68712	23.7903	22.8305	-3.61915	-3.00512	-2.58722	-3.08854	-1.11007	0.763089	4.57291	4.51352
ENST00000431952.1	ENSG00000067066.16	SP100-003	SP100	1.10137	1.38373	2.21564	2.28507	0.247764	1.6955	19.8384	22.6146	0.152339	0.478951	1.15422	1.19854	-1.95588	0.770195	4.31095	4.49982
ENST00000373014.4	ENSG00000183520.11	UTP11-001	UTP11	1.80561	1.27472	1.80607	1.76501	0.983602	2.64298	20.3574	22.4164	0.860454	0.361454	0.86082	0.827827	-0.00926002	1.40761	4.34819	4.48713
ENST00000361948.8	ENSG00000122970.15	IFT81-001	IFT81	0.0977338	0.121858	0.255564	0.0934304	0.427669	1.40782	23.9978	22.3966	-3.21446	-2.92294	-1.91287	-3.27327	-1.19209	0.503674	4.58543	4.48585
ENST00000280571.9	ENSG00000150977.10	RILPL2-001	RILPL2	0.235344	0.27123	0.294492	0.271829	0.436907	1.94483	26.0558	22.2387	-2.02712	-1.83018	-1.71552	-1.82711	-1.16195	0.967043	4.70409	4.47565
ENST00000591259.5	ENSG00000181666.17	HKR1-002	HKR1	0.169552	0.325301	0.127795	0.128689	0.141855	0.76453	20.4458	22.1166	-2.47753	-1.57647	-2.8594	-2.85007	-2.71923	-0.368607	4.35444	4.46771
ENST00000566295.1	ENSG00000168676.10	KCTD19-011	KCTD19	0	0	0	0	0.142971	0.505431	18.6756	22.0629	-6.64386	-6.64386	-6.64386	-6.64386	-2.70867	-0.956149	4.22385	4.4642
ENST00000293371.10	ENSG00000161634.11	DCD-001	DCD	0.16859	0.187439	0.141437	0	0.321748	1.94868	28.1161	22.0112	-2.48528	-2.34052	-2.72321	-6.64386	-1.59184	0.969882	4.81384	4.46082
ENST00000591522.1	ENSG00000167216.16	KATNAL2-002	KATNAL2	0.0896729	0.104361	0.0623134	0.0995268	0.500824	1.30525	18.1883	21.3483	-3.32665	-3.12833	-3.78959	-3.19064	-0.969102	0.395337	4.18573	4.41672
ENST00000489817.1	ENSG00000114541.14	FRMD4B-019	FRMD4B	0.26985	0.148437	0.206921	0.152315	0	1.36099	19.3937	21.2553	-1.83727	-2.65802	-2.20476	-2.62313	-6.64386	0.455218	4.27826	4.41043
ENST00000373864.5	ENSG00000158161.15	EYA3-004	EYA3	0	0	0.0821233	0	0.225764	2.24266	23.0923	21.2506	-6.64386	-6.64386	-3.44029	-6.64386	-2.08458	1.17163	4.52996	4.41011
ENST00000454381.3	ENSG00000144644.14	GADL1-002	GADL1	0.0379687	0.0406316	0.0801011	0.134169	0.359638	1.90167	22.4291	21.1529	-4.38176	-4.30382	-3.47231	-2.79417	-1.43582	0.934834	4.48794	4.40347
ENST00000300113.2	ENSG00000166869.2	CHP2-001	CHP2	0.100718	0.114491	0.111856	0.146987	0.308628	1.28285	20.8323	21.1171	-3.17504	-3.00589	-3.03675	-2.67128	-1.65006	0.370555	4.38144	4.40102
ENST00000358776.6	ENSG00000196177.12	ACADSB-001	ACADSB	0.266354	0.369918	0.444578	0.518181	0.285575	1.52343	19.3927	21.0696	-1.85541	-1.39624	-1.1374	-0.920896	-1.7584	0.616762	4.27819	4.39778
ENST00000264065.11	ENSG00000077232.17	DNAJC10-001	DNAJC10	0.230239	0.225827	0.239591	0.263418	0.42149	1.53937	20.6922	20.8803	-2.05746	-2.0842	-2.00236	-1.87082	-1.2126	0.631682	4.37171	4.38476
ENST00000613973.1	ENSG00000233136.2	USP17L11-201	USP17L11	0.0018505	0	0	0	0.0106322	2.05506	15.9362	20.6436	-6.39891	-6.64386	-6.64386	-6.64386	-5.59896	1.04618	3.99514	4.36832
ENST00000233143.5	ENSG00000034510.5	TMSB10-001	TMSB10	151.365	153.584	231.505	197.693	64.8135	128.55	30.3946	20.6411	7.24198	7.26298	7.85496	7.62719	6.01845	7.0063	4.92622	4.36815
ENST00000330682.2	ENSG00000183791.4	ELOA3-001	ELOA3	0	0	0	0	0.280286	2.13641	19.381	20.6022	-6.64386	-6.64386	-6.64386	-6.64386	-1.78445	1.10193	4.27732	4.36543
ENST00000419845.5	ENSG00000156265.15	MAP3K7CL-008	MAP3K7CL	0	0.275122	0.489421	0.129921	0.116227	3.08872	25.471	20.5832	-6.64386	-1.81035	-1.00167	-2.83732	-2.98591	1.63167	4.67135	4.3641
ENST00000595962.5	ENSG00000198464.13	ZNF480-001	ZNF480	0.365347	0.403045	0.54181	0.65299	0.315725	1.51976	16.8695	20.5536	-1.4137	-1.27563	-0.857756	-0.592941	-1.61827	0.613305	4.0772	4.36202
ENST00000263372.4	ENSG00000099337.4	KCNK6-001	KCNK6	0.196568	0.244839	0.207724	0.183941	0.481329	1.46829	23.8745	20.5463	-2.27531	-1.97234	-2.19943	-2.36631	-1.02524	0.563929	4.578	4.36151
ENST00000320460.8	ENSG00000180481.10	GLIPR1L2-003	GLIPR1L2	0.0696536	0.15222	0.0338496	0.216934	0.161636	0.91364	16.2229	20.4366	-3.65012	-2.62398	-4.51129	-2.13966	-2.54258	-0.114597	4.02085	4.35379
ENST00000517461.1	ENSG00000104331.8	IMPAD1-002	IMPAD1	0.578993	0	0	0.308621	0.398169	0.43779	10.4154	20.181	-0.763678	-6.64386	-6.64386	-1.65009	-1.29276	-1.15911	3.38203	4.33564
ENST00000367690.5	ENSG00000152061.23	RABGAP1L-004	RABGAP1L	0.508971	0.344852	0.484518	0.249447	0.350926	1.53014	14.9106	20.0728	-0.946274	-1.49471	-1.01591	-1.94649	-1.47023	0.623061	3.89923	4.32789
ENST00000601600.1	ENSG00000125755.18	SYMPK-014	SYMPK	0	0	0	0	0.0920694	0.706154	28.301	20.0184	-6.64386	-6.64386	-6.64386	-6.64386	-3.29238	-0.481658	4.82329	4.32398
ENST00000366118.2	ENSG00000196141.13	SPATS2L-026	SPATS2L	0.202627	0.0609765	0.216764	0.105012	0	1.10486	10.6885	19.9056	-2.2336	-3.81651	-2.14074	-3.12014	-6.64386	0.156863	3.41934	4.31583
ENST00000300035.8	ENSG00000166803.11	PCLAF-001	PCLAF	0.51638	0.770651	0.376646	0.542562	0.415944	1.62539	16.2694	19.8607	-0.925823	-0.35725	-1.37091	-0.855792	-1.23126	0.709635	4.02498	4.31257
ENST00000259021.8	ENSG00000136504.11	KAT7-001	KAT7	0.154441	0.276106	0.297114	0.324266	0.275263	1.00281	14.0106	19.7975	-2.60436	-1.80538	-1.70315	-1.58093	-1.80964	0.0183636	3.80948	4.30797
ENST00000421999.7	ENSG00000184220.11	CMSS1-001	CMSS1	0.304489	0.231381	0.454347	0.291304	0.368174	1.77321	18.891	19.7606	-1.66892	-2.05062	-1.10672	-1.73071	-1.40288	0.834477	4.24039	4.30528
ENST00000515665.1	ENSG00000168685.14	IL7R-006	IL7R	0	0	0.108448	0.100229	0.262758	1.81596	22.5195	19.7131	-6.64386	-6.64386	-3.07767	-3.18142	-1.87431	0.868655	4.49374	4.30181
ENST00000413737.2	ENSG00000124140.13	SLC12A5-008	SLC12A5	0	0.11413	0	0	0	0	11.1619	19.5009	-6.64386	-3.01008	-6.64386	-6.64386	-6.64386	-6.64386	3.4818	4.28621
ENST00000360215.2	ENSG00000197753.8	LHFPL5-002	LHFPL5	0.10567	0.224023	0.0856561	0.112178	0.171326	1.31755	25.7219	19.4113	-3.11191	-2.09528	-3.386	-3.03294	-2.46334	0.408766	4.68549	4.27957
ENST00000597410.1	ENSG00000268533.1	AC004076.7-001	AC004076.7	0	0.28735	0.326165	0	0.626248	0.621591	23.5685	19.3473	-6.64386	-1.74977	-1.57276	-6.64386	-0.652339	-0.662937	4.5594	4.27481
ENST00000634671.1	ENSG00000196998.17	WDR45-009	WDR45	0	0	0	0	0.167068	1.18182	24.7877	19.1952	-6.64386	-6.64386	-6.64386	-6.64386	-2.49762	0.253166	4.63213	4.26343
ENST00000430083.1	ENSG00000182545.6	RNASE10-002	RNASE10	0	0.0762401	0.173244	0	0.341145	1.43101	19.3855	19.1833	-6.64386	-3.5355	-2.44816	-6.64386	-1.50986	0.52708	4.27765	4.26253
ENST00000618834.1	ENSG00000204967.10	PCDHA4-003	PCDHA4	0.113262	0.106569	0.118775	0.113412	0.293971	1.4926	18.7858	19.0615	-3.0202	-3.10074	-2.95708	-3.01845	-1.71799	0.587461	4.23234	4.25335
ENST00000367888.8	ENSG00000143198.12	MGST3-005	MGST3	0.948318	1.62255	1.55608	1.87056	0.475676	1.44402	12.4654	19.0418	-0.0614236	0.707127	0.647158	0.911162	-1.04193	0.540047	3.64101	4.25186
ENST00000266661.8	ENSG00000127325.18	BEST3-004	BEST3	0.092288	0.274156	0.361876	0.198169	0.148086	1.18854	14.5339	19.0042	-3.28929	-1.81524	-1.42711	-2.26417	-2.66122	0.261278	3.86234	4.24901
ENST00000354280.8	ENSG00000101448.13	EPPIN-001	EPPIN	0.0339371	0.122667	0.131304	0.0255948	0.315483	1.55717	16.0629	18.9208	-4.50842	-2.91412	-2.82313	-4.81219	-1.61935	0.648162	4.00656	4.24266
ENST00000521859.1	ENSG00000145936.8	KCNMB1-002	KCNMB1	0.036587	0.0202089	0	0.0235441	0.254802	1.23223	19.7388	18.8812	-4.42393	-5.04888	-6.64386	-4.8978	-1.91701	0.312932	4.30369	4.23964
ENST00000616041.4	ENSG00000248385.7	TARM1-001	TARM1	0	0	0.0339838	0	0.340381	1.10087	20.392	18.8308	-6.64386	-6.64386	-4.50688	-6.64386	-1.513	0.15169	4.35064	4.23579
ENST00000547865.5	ENSG00000123352.17	SPATS2-002	SPATS2	0.271912	0.106861	0.208457	0.311732	0.344069	0.93308	14.7698	18.7879	-1.82668	-3.09713	-2.19458	-1.63607	-1.4979	-0.0845479	3.88555	4.2325
ENST00000617331.1	ENSG00000006062.14	MAP3K14-005	MAP3K14	0.0747923	0.261819	0.211695	0.0807006	0.544656	1.27117	14.5066	18.6902	-3.55992	-1.87928	-2.17335	-3.46274	-0.850335	0.357462	3.85963	4.22498
ENST00000497513.1	ENSG00000114450.9	GNB4-005	GNB4	0.222616	0.204284	0.517234	0.42104	0.399705	0.373072	12.0072	18.594	-2.10398	-2.2224	-0.923485	-1.21411	-1.28734	-1.38431	3.58703	4.21754
ENST00000622371.1	ENSG00000150403.17	TMCO3-009	TMCO3	0.308413	0.299994	0.341422	0.371585	0.342461	1.31958	19.2887	18.567	-1.65103	-1.68969	-1.50872	-1.38992	-1.50446	0.410971	4.27043	4.21545
ENST00000495603.2	ENSG00000114650.18	SCAP-008	SCAP	0	0.205125	0.22061	0.712756	0.4498	1.35172	31.981	18.4965	-6.64386	-2.21675	-2.11647	-0.468419	-1.12092	0.44543	4.99959	4.20996
ENST00000260908.11	ENSG00000205045.8	SLFN12L-004	SLFN12L	0.0597841	0.0734984	0.209081	0.0401856	0.341321	1.1416	18.6888	18.4957	-3.84096	-3.58211	-2.19046	-4.31658	-1.50914	0.20364	4.22487	4.2099
ENST00000510027.2	ENSG00000164266.10	SPINK1-002	SPINK1	0	0	0.0360989	0	0.327811	1.69148	13.0343	18.4872	-6.64386	-6.64386	-4.43912	-6.64386	-1.56571	0.76679	3.70535	4.20923
ENST00000393354.6	ENSG00000167080.8	B4GALNT2-002	B4GALNT2	0.108603	0.126667	0.130511	0.09639	0.242	1.2481	14.8907	18.4801	-3.07579	-2.87126	-2.83125	-3.23257	-1.9885	0.331247	3.89731	4.20868
ENST00000305641.6	ENSG00000168806.7	LCMT2-001	LCMT2	0.0519735	0.0714528	0.0332036	0.0726323	0.266478	1.14677	14.5235	18.4474	-4.0122	-3.61789	-4.5327	-3.59715	-1.85476	0.210102	3.86131	4.20613
ENST00000551132.5	ENSG00000111596.11	CNOT2-013	CNOT2	0.179182	0	0.168738	0.359062	0.143877	1.50106	22.1246	18.2288	-2.40215	-6.64386	-2.48408	-1.43806	-2.70015	0.595561	4.46823	4.18894
ENST00000547573.1	ENSG00000174456.13	C12orf76-008	C12orf76	0	0.134892	0	0.264091	0.558284	0.995687	13.131	18.088	-6.64386	-2.78695	-6.64386	-1.86727	-0.815316	0.00818136	3.716	4.17776
ENST00000396444.7	ENSG00000138592.13	USP8-001	USP8	0.120281	0.121068	0.20605	0.190718	0.3643	1.68663	18.6397	17.8849	-2.9403	-2.93161	-2.21056	-2.31676	-1.41773	0.762672	4.22108	4.16148
ENST00000537946.5	ENSG00000123094.15	RASSF8-005	RASSF8	0.0661383	0	0	0	0.0938038	0.7462	11.7961	17.8804	-3.71523	-6.64386	-6.64386	-6.64386	-3.26807	-0.40316	3.56146	4.16111
ENST00000536620.1	ENSG00000243716.10	NPIPB5-006	NPIPB5	1.88528	2.1548	2.10519	1.81127	0.155496	0.922972	16.8641	17.8571	0.922411	1.11423	1.08079	0.864945	-2.59513	-0.100094	4.07674	4.15923
ENST00000382764.1	ENSG00000183146.4	PRORY-001	PRORY	0.0386907	0.0449189	0	0	0.221773	1.08897	20.3645	17.7986	-4.36021	-4.18655	-6.64386	-6.64386	-2.10922	0.136152	4.34869	4.1545
ENST00000412575.1	ENSG00000185666.14	SYN3-008	SYN3	0.115304	0.0640943	0	0.221436	0.165025	1.64986	22.3446	17.7748	-2.9965	-3.75449	-6.64386	-2.11131	-2.51437	0.731062	4.4825	4.15257
ENST00000614145.4	ENSG00000266472.5	MRPS21-001	MRPS21	2.09462	1.85291	2.62956	1.38089	0.540839	2.80896	18.1464	17.7288	1.07356	0.897558	1.4003	0.476008	-0.860297	1.49516	4.18241	4.14884
ENST00000607599.5	ENSG00000258289.8	CHURC1-001	CHURC1	0.677365	0.717765	1.36652	1.32098	0.351786	1.19533	15.3476	17.6774	-0.540852	-0.458455	0.461026	0.412489	-1.46679	0.269428	3.94088	4.14465
ENST00000546957.1	ENSG00000135392.15	DNAJC14-005	DNAJC14	0.116015	0.185153	0.476024	0.192136	0	0.888509	20.4671	17.6114	-2.98833	-2.35732	-1.0409	-2.3066	-6.64386	-0.154395	4.35594	4.13926
ENST00000419275.2	ENSG00000236334.2	PPIAL4G-001	PPIAL4G	0.0380434	0.0530179	0.0688868	0.0402785	0.288746	1.26159	17.5155	17.488	-4.37952	-3.98809	-3.66407	-4.31391	-1.74301	0.346634	4.13138	4.12912
ENST00000538586.5	ENSG00000123106.10	CCDC91-014	CCDC91	0	0.195715	0	0	0.120076	0.397514	12.2172	17.47	-6.64386	-2.28128	-6.64386	-6.64386	-2.94257	-1.29508	3.61202	4.12763
ENST00000562496.5	ENSG00000102900.12	NUP93-021	NUP93	0	0	0.431182	0.271098	0.433091	1.17393	15.3543	17.4681	-6.64386	-6.64386	-1.18055	-1.83085	-1.17433	0.243584	3.94151	4.12748
ENST00000538714.5	ENSG00000052126.14	PLEKHA5-001	PLEKHA5	0.147438	0.239245	0.252867	0.171631	0.301138	1.40048	17.7797	17.3786	-2.66714	-2.00436	-1.9276	-2.46092	-1.68437	0.496186	4.15297	4.12007
ENST00000600744.1	ENSG00000125730.16	C3-003	C3	0.11634	0.18029	0.132424	0.165697	0.09276	1.12389	18.2503	17.2683	-2.98462	-2.39373	-2.81174	-2.50884	-3.28265	0.181281	4.19064	4.11089
ENST00000591879.1	ENSG00000129667.12	RHBDF2-017	RHBDF2	0	0	0.159407	0.221408	0.552015	0.732507	20.1971	17.2252	-6.64386	-6.64386	-2.56143	-2.11149	-0.831319	-0.429523	4.33679	4.10729
ENST00000546715.5	ENSG00000166704.11	ZNF606-007	ZNF606	0	0	0.0732078	0	0.257889	1.41456	16.9211	17.1131	-6.64386	-6.64386	-3.58714	-6.64386	-1.90029	0.510516	4.0816	4.09787
ENST00000573434.1	ENSG00000186260.16	MKL2-010	MKL2	0.198256	0	0	0.110045	0.253596	0.194919	13.4652	17.1046	-2.26357	-6.64386	-6.64386	-3.05835	-1.9236	-2.28687	3.75223	4.09716
ENST00000557826.5	ENSG00000166411.13	IDH3A-016	IDH3A	0.128872	0.19682	0.573086	0.105357	0.75981	1.48272	19.3167	17.0835	-2.84817	-2.27355	-0.778219	-3.11582	-0.377426	0.577944	4.27252	4.09538
ENST00000521009.5	ENSG00000094755.16	GABRP-008	GABRP	0	0.11676	0	0	1.23223	1.82438	34.8688	17.025	-6.64386	-2.97983	-6.64386	-6.64386	0.312932	0.875293	5.12428	4.09043
ENST00000433720.1	ENSG00000106069.21	CHN2-005	CHN2	0	0.0957705	0	0	0.339244	0	16.9786	16.9307	-6.64386	-3.24099	-6.64386	-6.64386	-1.51769	-6.64386	4.0865	4.08242
ENST00000325885.5	ENSG00000005981.12	ASB4-001	ASB4	0.0079297	0.0174481	0.00979299	0.0304192	0.151513	1.34925	19.1133	16.8607	-5.8015	-5.18715	-5.65887	-4.62882	-2.63028	0.442811	4.25726	4.07645
ENST00000637905.1	ENSG00000165023.6	DIRAS2-003	DIRAS2	0.0653354	0	0	0.0870975	0.0395372	1.21655	17.1554	16.86	-3.73053	-6.64386	-6.64386	-3.36442	-4.33534	0.294606	4.10143	4.07639
ENST00000491356.5	ENSG00000196418.12	ZNF124-003	ZNF124	0.372321	0.0683259	0.237724	0.259487	0.328442	0.818238	15.0178	16.8519	-1.38714	-3.67437	-2.01319	-1.89171	-1.56302	-0.271883	3.90956	4.0757
ENST00000537671.1	ENSG00000174038.12	C9orf131-006	C9orf131	0.124469	0.120965	0.362633	0.164892	0	1.94295	24.1321	16.8077	-2.89465	-2.93275	-1.42417	-2.51546	-6.64386	0.965655	4.59348	4.07191
ENST00000556831.5	ENSG00000119705.9	SLIRP-006	SLIRP	0.0587409	0.0696313	0.0557096	0	0.634753	1.89002	25.9662	16.8003	-3.86269	-3.65052	-3.92775	-6.64386	-0.633182	0.926015	4.69912	4.07127
ENST00000521481.5	ENSG00000094755.16	GABRP-010	GABRP	0.0489696	0.0544599	0	0	0.420741	1.79604	30.166	16.794	-4.08388	-3.95545	-6.64386	-6.64386	-1.21511	0.85283	4.91533	4.07073
ENST00000266544.9	ENSG00000139180.10	NDUFA9-001	NDUFA9	0.196445	0.363791	0.353197	0.332986	0.290511	1.31678	17.7195	16.7683	-2.27617	-1.4197	-1.46118	-1.54378	-1.73451	0.407929	4.14808	4.06852
ENST00000572793.2	ENSG00000266028.7	SRGAP2-011	SRGAP2	0	0.333891	0	0	0	1.13304	10.6729	16.7161	-6.64386	-1.53998	-6.64386	-6.64386	-6.64386	0.192876	3.41723	4.06403
ENST00000378711.2	ENSG00000205086.6	C2orf91-001	C2orf91	0.0256593	0.0598629	0.0749159	0.0670342	0.377889	1.74419	17.1617	16.6957	-4.80958	-3.83933	-3.55782	-3.69836	-1.36628	0.810805	4.10196	4.06227
ENST00000489978.5	ENSG00000106302.9	HYAL4-004	HYAL4	0	0	0	0.080714	0.272384	0.855198	15.0246	16.5654	-6.64386	-6.64386	-6.64386	-3.46253	-1.82427	-0.208898	3.91021	4.05097
ENST00000475435.5	ENSG00000132879.13	FBXO44-007	FBXO44	0	0.0661193	0.0128266	0.126662	0.398117	1.16803	16.9706	16.4656	-6.64386	-3.71559	-5.45314	-2.87132	-1.29295	0.236376	4.08582	4.04226
ENST00000340923.9	ENSG00000077942.18	FBLN1-019	FBLN1	0.130476	0.130776	0.11428	0.0669107	0.195777	1.37986	17.6742	16.4456	-2.8316	-2.82853	-3.00833	-3.70067	-2.28085	0.47494	4.14439	4.04051
ENST00000602094.5	ENSG00000105700.10	KXD1-003	KXD1	0.334913	0.269867	0.200073	0.055289	0.31941	0.950721	17.5352	16.422	-1.5357	-1.83719	-2.25104	-3.93702	-1.60204	-0.0578106	4.133	4.03844
ENST00000408926.7	ENSG00000221947.7	XKR9-001	XKR9	0.0663157	0.0635743	0.119052	0	0.195237	1.17572	15.036	16.3792	-3.71188	-3.76465	-2.95398	-6.64386	-2.28464	0.245763	3.91131	4.03467
ENST00000592726.1	ENSG00000108443.13	RPS6KB1-007	RPS6KB1	0.0763439	0.0841739	0.0914481	0.0785262	0.307455	1.212	10.7064	16.2511	-3.53376	-3.40853	-3.30119	-3.49775	-1.65538	0.289244	3.42175	4.02335
ENST00000504895.5	ENSG00000164253.13	WDR41-024	WDR41	0.144823	0	0	0	0.179252	0.821192	14.5514	16.168	-2.69131	-6.64386	-6.64386	-6.64386	-2.40162	-0.266746	3.86408	4.01596
ENST00000262227.7	ENSG00000088756.12	ARHGAP28-003	ARHGAP28	0.174973	0.0875729	0.178839	0.0878284	0.207419	1.10496	12.3351	16.1226	-2.43461	-3.35738	-2.40477	-3.3536	-2.20145	0.156992	3.62587	4.01191
ENST00000424100.1	ENSG00000164604.12	GPR85-005	GPR85	0.112955	0.198879	0.136953	0.119253	0.206423	1.08736	16.591	16.0882	-3.0238	-2.25926	-2.76657	-2.95173	-2.20807	0.134037	4.0532	4.00883
ENST00000590071.6	ENSG00000142279.12	WTIP-001	WTIP	0.204066	0.172209	0.257877	0.193999	0.193076	0.96138	13.2222	16.0719	-2.22387	-2.45633	-1.90036	-2.29337	-2.29991	-0.0418923	3.72598	4.00737
ENST00000339399.4	ENSG00000136938.8	ANP32B-001	ANP32B	8.70586	9.95803	12.2752	9.909	8.13858	23.051	13.9731	16.0536	3.12364	3.31731	3.61885	3.31019	3.02655	4.52738	3.80561	4.00572
ENST00000569072.1	ENSG00000157429.15	ZNF19-006	ZNF19	0.0596731	0.0663359	0.150256	0	0.170775	0.918765	13.9755	15.9736	-3.84325	-3.71149	-2.64155	-6.64386	-2.46773	-0.106614	3.80586	3.99852
ENST00000376861.5	ENSG00000204642.13	HLA-F-001	HLA-F	0.0559823	0	0.0680962	0.0913004	0.307435	1.95112	24.6783	15.9364	-3.92178	-6.64386	-3.6786	-3.30329	-1.65547	0.971678	4.62576	3.99516
ENST00000567138.2	ENSG00000197912.14	SPG7-012	SPG7	0.0821399	0.177551	0.0632991	0.118807	0.122951	0.919505	21.5618	15.9343	-3.44003	-2.41465	-3.77006	-2.95672	-2.91103	-0.105465	4.43107	3.99497
ENST00000369016.8	ENSG00000143420.18	ENSA-004	ENSA	0.0474035	0	0.185931	0.0711222	0.263484	1.04121	11.0096	15.9209	-4.12272	-6.64386	-2.35158	-3.62376	-1.87047	0.0720509	3.462	3.99376
ENST00000601770.1	ENSG00000167772.11	ANGPTL4-005	ANGPTL4	0.158864	0.0647927	0	0	0.345017	1.53399	18.5256	15.9131	-2.56607	-3.74096	-6.64386	-6.64386	-1.49404	0.626663	4.21223	3.99305
ENST00000397893.3	ENSG00000184900.15	SUMO3-005	SUMO3	0.192537	0	0	0.282979	0	1.6455	17.3603	15.8402	-2.30374	-6.64386	-6.64386	-1.77113	-6.64386	0.727267	4.11855	3.98643
ENST00000264663.9	ENSG00000112992.16	NNT-001	NNT	0.220911	0.514679	0.285957	0.208638	0.450798	1.1615	15.3632	15.8168	-2.11459	-0.930493	-1.75654	-2.19338	-1.11779	0.228357	3.94235	3.9843
ENST00000639028.1	ENSG00000236362.8	GAGE12F-201	GAGE12F	0	0	0	0	0	3.09471	39.5504	15.7924	-6.64386	-6.64386	-6.64386	-6.64386	-6.64386	1.63446	5.30599	3.98207
ENST00000593639.5	ENSG00000133226.16	SRRM1-024	SRRM1	0.297369	0	0.385615	0.170027	0.124649	1.22502	13.3178	15.7513	-1.70196	-6.64386	-1.33783	-2.47371	-2.89272	0.304534	3.73637	3.97831
ENST00000629236.2	ENSG00000198099.8	ADH4-201	ADH4	0.0189052	0	0.0656205	0.0209339	0.649669	2.56038	31.6925	15.6644	-5.11253	-6.64386	-3.72508	-5.01467	-0.600186	1.36198	4.98652	3.97034
ENST00000590751.5	ENSG00000180479.13	ZNF571-004	ZNF571	0.073732	0.0890715	0.138483	0.172687	0.224273	0.784703	13.2044	15.6241	-3.57808	-3.33539	-2.75163	-2.45255	-2.09374	-0.331512	3.72404	3.96662
ENST00000507959.5	ENSG00000089335.20	ZNF302-003	ZNF302	0.190505	0	0	0.373599	0	1.51902	15.7687	15.567	-2.31829	-6.64386	-6.64386	-1.38233	-6.64386	0.612607	3.97991	3.96135
ENST00000314100.10	ENSG00000183826.16	BTBD9-001	BTBD9	0.209718	1.68948e-07	1.55712e-05	0	0.688826	0.0176321	24.6125	15.5631	-2.18628	-6.64383	-6.64161	-6.64386	-0.516995	-5.17751	4.62191	3.96098
ENST00000333924.5	ENSG00000186666.5	BCDIN3D-001	BCDIN3D	0.0955391	0.192198	0.165105	0.297171	0.278362	0.977786	16.7894	15.4932	-3.24415	-2.30616	-2.51371	-1.70289	-1.79405	-0.0177296	4.07034	3.95449
ENST00000561371.5	ENSG00000134152.10	KATNBL1-012	KATNBL1	0.676481	0.297645	0	0.107053	0.0699392	0.860141	26.579	15.4594	-0.542708	-1.70066	-6.64386	-3.09477	-3.64495	-0.200679	4.73276	3.95135
ENST00000556755.1	ENSG00000182521.5	TBPL2-002	TBPL2	0	0	0	0	0.115955	1.25633	16.13	15.4464	-6.64386	-6.64386	-6.64386	-6.64386	-2.98902	0.340653	4.01257	3.95013
ENST00000395148.6	ENSG00000003402.19	CFLAR-005	CFLAR	0.517823	0.82301	0.855323	0.798519	0.328736	0.904818	13.9958	15.3799	-0.921874	-0.263594	-0.208689	-0.306646	-1.56177	-0.128443	3.80795	3.94391
ENST00000554080.5	ENSG00000100600.14	LGMN-010	LGMN	0	0	0.175179	0	0	0.946641	18.4258	15.3236	-6.64386	-6.64386	-2.43301	-6.64386	-6.64386	-0.0639505	4.20444	3.93862
ENST00000262878.4	ENSG00000101347.8	SAMHD1-001	SAMHD1	0.891645	1.23337	1.28549	1.15618	0.266865	1.36962	18.6609	15.2994	-0.149369	0.314256	0.373498	0.22179	-1.85275	0.464271	4.22272	3.93635
ENST00000327606.3	ENSG00000185231.4	MC2R-001	MC2R	0.00842828	0	0	0	0.325791	1.96658	19.036	15.2928	-5.76193	-6.64386	-6.64386	-6.64386	-1.57436	0.983006	4.25142	3.93572
ENST00000338465.5	ENSG00000135913.10	USP37-003	USP37	0.078728	0.107	0.356931	0.181999	0.424887	1.80349	21.7337	15.2263	-3.49447	-3.09542	-1.44642	-2.38083	-1.20129	0.858769	4.44253	3.92944
ENST00000598183.1	ENSG00000083828.15	ZNF586-005	ZNF586	0.158833	0.243786	0.308198	0.0783293	0.223136	1.00235	14.2769	15.1104	-2.56633	-1.97832	-1.652	-3.50096	-2.10076	0.0177082	3.83662	3.91842
ENST00000328656.8	ENSG00000157551.17	KCNJ15-001	KCNJ15	0.108183	0.08823	0.0712225	0.108309	0.356689	1.32182	16.5588	15.0227	-3.08091	-3.34769	-3.62198	-3.07937	-1.44737	0.413399	4.0504	3.91003
ENST00000612549.4	ENSG00000155463.12	OXA1L-001	OXA1L	0.213414	0.226219	0.267163	0.172893	1.08062	1.76449	19.0404	15.0066	-2.16221	-2.0818	-1.85119	-2.45093	0.125149	0.827404	4.25175	3.90849
ENST00000409652.4	ENSG00000221963.5	APOL6-001	APOL6	0.163687	0.160118	0.331529	0.250519	0.233618	0.829932	12.2264	14.9672	-2.52544	-2.55539	-1.54992	-1.94054	-2.03731	-0.251656	3.61311	3.9047
ENST00000512223.6	ENSG00000139154.14	AEBP2-008	AEBP2	0.332419	0	0.484945	0	0.353259	0.524799	19.5391	14.9494	-1.54617	-6.64386	-1.01466	-6.64386	-1.46093	-0.902931	4.28903	3.90298
ENST00000512808.2	ENSG00000064115.10	TM7SF3-023	TM7SF3	0.113607	0.221058	0.117435	0	0	0.963189	14.9375	14.8677	-3.01617	-2.11367	-2.97217	-6.64386	-6.64386	-0.0392081	3.90183	3.89508
ENST00000282292.8	ENSG00000152439.12	ZNF773-001	ZNF773	0.229498	0.191807	0.269002	0.314505	0.333536	1.56762	21.4093	14.8373	-2.06191	-2.30895	-1.84165	-1.62369	-1.54147	0.65775	4.42084	3.89213
ENST00000461239.2	ENSG00000093144.18	ECHDC1-008	ECHDC1	0.155614	0.184232	0.37807	0.261327	0	1.03417	23.3731	14.7112	-2.5941	-2.36415	-1.36561	-1.8819	-6.64386	0.0623566	4.54739	3.87982
ENST00000590166.1	ENSG00000181666.17	HKR1-021	HKR1	0.160339	0.223459	0.0898293	0.177149	0.164537	1.02761	19.0663	14.7044	-2.55352	-2.09876	-3.32439	-2.41774	-2.5184	0.0532643	4.25371	3.87916
ENST00000566674.5	ENSG00000140459.17	CYP11A1-011	CYP11A1	0.0689879	0.0383828	0	0	0.444978	1.55162	16.3135	14.6805	-3.66222	-4.36936	-6.64386	-6.64386	-1.13613	0.643043	4.02888	3.87681
ENST00000265068.9	ENSG00000114656.10	KIAA1257-001	KIAA1257	0.0506067	0.0311693	0.0673271	0.0504207	0.275391	1.22463	14.9024	14.6699	-4.04438	-4.60229	-3.69288	-4.04881	-1.80899	0.304079	3.89844	3.87577
ENST00000338206.5	ENSG00000196620.9	UGT2B15-001	UGT2B15	0	0	0.0187162	0.0219349	0.252483	1.47813	10.51	14.6546	-6.64386	-6.64386	-5.12199	-4.96872	-1.9297	0.573501	3.39506	3.87427
ENST00000502597.2	ENSG00000110200.8	ANAPC15-003	ANAPC15	0.165712	0.167203	0.183943	0.231576	0.256514	1.19017	18.4739	14.6263	-2.50872	-2.49653	-2.3663	-2.04945	-1.90772	0.263239	4.2082	3.87148
ENST00000524750.1	ENSG00000085117.11	CD82-011	CD82	0.171664	0.261258	0.501289	0.529845	0.671072	1.53855	32.7726	14.6094	-2.46066	-1.88226	-0.967789	-0.889383	-0.554121	0.630918	5.03486	3.86981
ENST00000511313.5	ENSG00000168255.19	POLR2J3-005	POLR2J3	0.737431	0.894217	0.909044	0.913329	0.368995	1.05897	14.6631	14.5673	-0.419988	-0.145259	-0.121794	-0.115083	-1.39975	0.0962214	3.8751	3.86565
ENST00000378785.6	ENSG00000215915.9	ATAD3C-001	ATAD3C	0.0362224	0.0519663	0.0609488	0.0739517	0.230009	1.55943	18.0008	14.53	-4.43526	-4.01237	-3.81708	-3.5743	-2.05884	0.650241	4.17079	3.86196
ENST00000414720.6	ENSG00000197782.14	ZNF780A-002	ZNF780A	0.0697146	0.153108	0.163295	0.330114	0.114085	1.14837	16.5638	14.52	-3.64901	-2.6161	-2.5287	-1.55591	-3.0106	0.212096	4.05083	3.86096
ENST00000528206.1	ENSG00000162174.12	ASRGL1-002	ASRGL1	0.084861	0.183443	0	0.176275	0.220102	0.880826	15.9968	14.4626	-3.39804	-2.37002	-6.64386	-2.42449	-2.11965	-0.166784	4.00061	3.85525
ENST00000612199.4	ENSG00000196369.10	SRGAP2B-001	SRGAP2B	0.81968	1.04227	1.35335	1.04524	0.424097	1.10026	14.5725	14.4561	-0.269373	0.0735049	0.447156	0.0775712	-1.20391	0.150898	3.86617	3.8546
ENST00000396020.7	ENSG00000213741.9	RPS29-002	RPS29	0.328808	0.336585	0.468983	0.444059	0.193327	0.996091	16.0714	14.3555	-1.56146	-1.52872	-1.06195	-1.13905	-2.29813	0.0087608	4.00732	3.84454
ENST00000361085.9	ENSG00000075407.18	ZNF37A-001	ZNF37A	0.118828	0.165162	0.206886	0.245825	0.230303	1.02421	11.9775	14.254	-2.95648	-2.51324	-2.20499	-1.96677	-2.05707	0.0485292	3.58346	3.83431
ENST00000614384.4	ENSG00000008838.19	MED24-201	MED24	0	0	0	0	0.163183	1.93129	18.6408	14.2364	-6.64386	-6.64386	-6.64386	-6.64386	-2.52963	0.957016	4.22117	3.83253
ENST00000505920.1	ENSG00000249222.1	ATP5L2-001	ATP5L2	0.102019	0.2259	0.0594889	0	0.265884	1.25081	10.9014	14.2093	-3.15818	-2.08375	-3.84707	-6.64386	-1.85787	0.334351	3.44776	3.82978
ENST00000566328.2	ENSG00000157106.16	SMG1-017	SMG1	0.747809	0.334785	0.628323	0.241628	0.302306	1.15011	19.3483	14.2053	-0.400094	-1.53623	-0.647641	-1.99064	-1.67897	0.214262	4.27488	3.82937
ENST00000523132.1	ENSG00000104219.12	ZDHHC2-002	ZDHHC2	0	0.560342	0.639358	1.27019	0.629413	0	17.7881	13.9566	-6.64386	-0.810101	-0.622914	0.356358	-0.64518	-6.64386	4.15365	3.80391
ENST00000347644.7	ENSG00000137860.11	SLC28A2-001	SLC28A2	0.0298103	0.00789501	0.0177989	0	0.184128	0.961697	14.3441	13.9392	-4.65071	-5.8043	-5.16883	-6.64386	-2.36492	-0.0414216	3.84339	3.80211
ENST00000547276.5	ENSG00000135486.17	HNRNPA1-012	HNRNPA1	4.99176	7.0177	9.07966	6.37619	0.397316	0.0168615	18.9462	13.9226	2.32244	2.81305	3.18423	2.67496	-1.29578	-5.21832	4.2446	3.80039
ENST00000337630.10	ENSG00000111305.18	GSG1-004	GSG1	0.0426376	0.0627757	0.0674861	0.0499291	0.237284	0.702744	15.6674	13.8574	-4.24776	-3.7804	-3.68992	-4.0606	-2.01576	-0.488544	3.97061	3.79363
ENST00000565123.5	ENSG00000140961.12	OSGIN1-006	OSGIN1	0.314641	0.231276	0.0758301	0.272998	0	0.628114	12.035	13.7854	-1.62308	-2.05124	-3.54237	-1.82114	-6.64386	-0.648114	3.59036	3.78612
ENST00000340344.4	ENSG00000160194.17	NDUFV3-003	NDUFV3	0.28687	0.469575	0.477933	0.40489	0.354299	1.0717	14.4369	13.7779	-1.7521	-1.06017	-1.03525	-1.2692	-1.45681	0.1133	3.85269	3.78533
ENST00000519973.5	ENSG00000147454.13	SLC25A37-001	SLC25A37	0.493152	0.479695	0.389584	0.403458	0.350704	1.15304	19.3045	13.7636	-0.990934	-1.03004	-1.32343	-1.27419	-1.47111	0.217901	4.27161	3.78383
ENST00000367123.7	ENSG00000171943.11	SRGAP2C-001	SRGAP2C	0.789766	0.881947	0.915226	0.749856	0.197467	0.941852	11.3817	13.7232	-0.32235	-0.16497	-0.112122	-0.396202	-2.26905	-0.0711908	3.50991	3.7796
ENST00000585168.1	ENSG00000154240.16	CEP112-018	CEP112	0.21621	0	0	0	0.469074	1.62602	20.1293	13.7155	-2.14427	-6.64386	-6.64386	-6.64386	-1.06168	0.71019	4.33194	3.77879
ENST00000325233.3	ENSG00000165084.15	C8orf34-004	C8orf34	0.0474669	0.105048	0.235691	0.034497	0.224487	1.29111	17.3468	13.6723	-4.12112	-3.11969	-2.02508	-4.49015	-2.09242	0.379743	4.11743	3.77424
ENST00000223114.8	ENSG00000106384.10	MOGAT3-001	MOGAT3	0.0852336	0.130064	0.0254634	0.0996693	0.0888518	0.947554	13.8545	13.6675	-3.39239	-2.83584	-4.81753	-3.18877	-3.33859	-0.0625742	3.79332	3.77373
ENST00000447958.1	ENSG00000115641.18	FHL2-007	FHL2	0.847745	0.325023	0.27094	0.225019	0.561566	1.02985	20.9351	13.6411	-0.221379	-1.57767	-1.83167	-2.08915	-0.807008	0.0563754	4.38854	3.77095
ENST00000357585.3	ENSG00000180616.8	SSTR2-001	SSTR2	0.0537076	0.0923871	0.0680668	0.0540523	0.118654	1.01185	12.8608	13.6254	-3.97239	-3.28789	-3.67915	-3.96461	-2.95843	0.0311834	3.68603	3.76929
ENST00000373020.8	ENSG00000000003.14	TSPAN6-001	TSPAN6	1.76045	1.75685	2.88761	2.09189	0.570787	2.04089	14.7104	13.6156	0.824116	0.82118	1.53486	1.07169	-0.783919	1.03625	3.87974	3.76825
ENST00000587382.5	ENSG00000134779.14	TPGS2-006	TPGS2	0.37254	0.337605	0.40394	0.456537	0.297517	1.46939	13.2561	13.5961	-1.38632	-1.52448	-1.27251	-1.09994	-1.70126	0.565002	3.72967	3.76618
ENST00000599628.5	ENSG00000130529.15	TRPM4-002	TRPM4	0.0843149	0.14368	0.116863	0.0519417	0.11747	0.88128	14.3503	13.5886	-3.40637	-2.702	-2.97866	-4.01295	-2.97177	-0.166049	3.84401	3.76539
ENST00000451311.6	ENSG00000205542.10	TMSB4X-002	TMSB4X	260.953	283.694	365.259	333.439	53.6465	93.9086	29.7545	13.5732	8.0277	8.14824	8.51282	8.38132	5.74568	6.55334	4.89552	3.76375
ENST00000392619.1	ENSG00000186407.6	CD300E-001	CD300E	0.0328642	0.0515623	0.0608753	0.0625061	0.236542	1.20729	11.374	13.5587	-4.54408	-4.02181	-3.81857	-3.78575	-2.02009	0.283673	3.50894	3.76221
ENST00000504176.6	ENSG00000073331.17	ALPK1-202	ALPK1	7.20358e-06	0	0.214602	0.0760341	0.447101	0.622022	15.3488	13.5493	-6.64282	-6.64386	-2.15456	-3.53895	-1.12942	-0.661953	3.94099	3.76121
ENST00000620340.4	ENSG00000072133.10	RPS6KA6-201	RPS6KA6	0.157336	0.156252	0.14025	0.105784	0.356769	1.4838	12.1968	13.4918	-2.57918	-2.58856	-2.73456	-3.11049	-1.44706	0.578987	3.60961	3.75508
ENST00000442925.5	ENSG00000144648.15	ACKR2-003	ACKR2	0.0452899	0.0607857	0.0270667	0.0763582	0.176976	0.99581	15.117	13.4914	-4.17684	-3.8204	-4.75373	-3.53352	-2.41907	0.0083578	3.91905	3.75504
ENST00000601711.5	ENSG00000196214.10	ZNF766-004	ZNF766	0	0	0	0.0975627	0.270864	1.81763	12.376	13.4175	-6.64386	-6.64386	-6.64386	-3.21675	-1.83206	0.869974	3.63064	3.74712
ENST00000552965.1	ENSG00000111271.14	ACAD10-019	ACAD10	0	0.159108	0	0.080714	0.224269	0.516259	14.5316	13.4036	-6.64386	-2.56398	-6.64386	-3.46253	-2.09376	-0.926155	3.86211	3.74562
ENST00000532481.5	ENSG00000087884.14	AAMDC-003	AAMDC	0.414837	0.296705	0.169968	0.287254	0.314764	1.60238	17.6569	13.4026	-1.23502	-1.70508	-2.47419	-1.75023	-1.62254	0.689192	4.14298	3.74552
ENST00000486975.1	ENSG00000013297.10	CLDN11-002	CLDN11	0.0523718	0	0	0.0532056	0.243192	1.39882	13.9659	13.355	-4.00296	-6.64386	-6.64386	-3.9838	-1.9817	0.494487	3.80487	3.74039
ENST00000523180.5	ENSG00000167904.14	TMEM68-005	TMEM68	0.106582	0.169182	0.171991	0	0.12953	0.55153	17.1829	13.2941	-3.10058	-2.4805	-2.45806	-6.64386	-2.84135	-0.832565	4.10374	3.7338
ENST00000371316.3	ENSG00000162390.17	ACOT11-001	ACOT11	0.0486602	0.112357	0.133441	0.10844	0.22625	0.914587	11.822	13.2574	-4.09147	-3.03083	-2.80147	-3.07777	-2.08161	-0.113119	3.56462	3.72981
ENST00000511176.1	ENSG00000078795.16	PKD2L2-007	PKD2L2	0	0.0889606	0.0519251	0.0619892	0.0946889	1.07912	10.7785	13.2434	-6.64386	-3.337	-4.01333	-3.79608	-3.25582	0.123163	3.43142	3.72829
ENST00000587422.1	ENSG00000186496.10	ZNF396-006	ZNF396	0	0	0.193552	0	0.368124	1.19169	28.3159	13.2107	-6.64386	-6.64386	-2.29653	-6.64386	-1.40307	0.265065	4.82405	3.72473
ENST00000410105.2	ENSG00000197380.10	DACT3-003	DACT3	0.0436066	0.0964536	0.0569233	0.0575166	0.14368	1.25002	21.2144	13.1158	-4.22145	-3.2317	-3.90135	-3.88861	-2.702	0.333447	4.40765	3.71433
ENST00000452812.1	ENSG00000144048.10	DUSP11-005	DUSP11	0.639277	0.156747	0.151277	0.193459	0.252263	1.49525	15.5821	13.0763	-0.623094	-2.58427	-2.63239	-2.29719	-1.93091	0.590003	3.96274	3.70999
ENST00000306750.3	ENSG00000244005.12	NFS1-006	NFS1	0.0902204	0	0.0671444	0.129752	0.0129123	1.15719	16.1526	13.0628	-3.31875	-6.64386	-3.69629	-2.83906	-5.44773	0.223039	4.01459	3.7085
ENST00000419982.3	ENSG00000226685.4	CT47A12-001	CT47A12	0	0	0	0	0.0801887	1.26832	13.0416	13.0253	-6.64386	-6.64386	-6.64386	-6.64386	-3.47091	0.354249	3.70615	3.70435
ENST00000340524.9	ENSG00000188958.9	UTS2B-001	UTS2B	0	0	0.0464619	0	0.197539	1.05342	11.0156	12.9983	-6.64386	-6.64386	-4.14658	-6.64386	-2.26855	0.0887115	3.46279	3.70136
ENST00000414812.5	ENSG00000116005.11	PCYOX1-006	PCYOX1	0	0	0.523613	0.206921	0.147663	0.855711	13.1102	12.9905	-6.64386	-6.64386	-0.906134	-2.20476	-2.66508	-0.208043	3.71372	3.7005
ENST00000586602.5	ENSG00000197961.11	ZNF121-003	ZNF121	0.926549	1.0034	0.945057	0.818083	0.546007	1.58834	12.6631	12.9858	-0.0945736	0.0192037	-0.0663413	-0.272153	-0.846825	0.676574	3.6637	3.69997
ENST00000586566.2	ENSG00000197563.10	PIGN-029	PIGN	0.116043	0.171778	0.137488	0.152772	0.0954871	0.91397	12.8119	12.9376	-2.98801	-2.45975	-2.76133	-2.61908	-3.24486	-0.114082	3.68054	3.69461
ENST00000355360.8	ENSG00000185220.11	PGBD2-002	PGBD2	0.169658	0.223098	0.301676	0.195972	0.160787	0.951024	10.1237	12.9374	-2.47667	-2.10099	-1.68188	-2.27948	-2.54973	-0.0573556	3.34109	3.69459
ENST00000293648.8	ENSG00000171466.9	ZNF562-001	ZNF562	0.310285	0.323422	0.323427	0.304981	0.232072	0.939716	13.7075	12.9266	-1.64257	-1.58458	-1.58456	-1.66666	-2.04649	-0.0744319	3.77795	3.69339
ENST00000515124.5	ENSG00000048342.15	CC2D2A-005	CC2D2A	0.0978169	0	0	0	0.422897	1.16635	15.9226	12.8281	-3.21334	-6.64386	-6.64386	-6.64386	-1.2079	0.234317	3.99391	3.68236
ENST00000377420.1	ENSG00000204779.2	FOXD4L5-001	FOXD4L5	0.019429	0	0.0358053	0	0.139449	0.710503	11.4061	12.8206	-5.08662	-6.64386	-4.44834	-6.64386	-2.74227	-0.472924	3.513	3.68152
ENST00000344862.9	ENSG00000129317.14	PUS7L-001	PUS7L	0.304003	0.411261	0.427981	0.326871	0.250076	0.96285	15.4143	12.7997	-1.67115	-1.24721	-1.19106	-1.56973	-1.94299	-0.0397107	3.94713	3.67916
ENST00000597037.1	ENSG00000196081.9	ZNF724-003	ZNF724	0.0449768	0.149278	0	0.125889	0.10921	0.42382	11.2091	12.7551	-4.18503	-2.65038	-6.64386	-2.8795	-3.06842	-1.20483	3.48789	3.67413
ENST00000434143.5	ENSG00000161267.11	BDH1-011	BDH1	0	0	0.403599	0.498348	0.324165	1.09485	10.303	12.7404	-6.64386	-6.64386	-1.2737	-0.976112	-1.58137	0.143851	3.36639	3.67247
ENST00000550758.1	ENSG00000011465.16	DCN-013	DCN	0	0.0971437	0	0	0.18954	0.497831	13.9451	12.714	-6.64386	-3.22238	-6.64386	-6.64386	-2.32525	-0.97758	3.80272	3.66948
ENST00000411557.5	ENSG00000100211.10	CBY1-003	CBY1	0	0.32099	0.0847764	0.102678	0.718068	1.95238	11.7661	12.6757	-6.64386	-1.59514	-3.39933	-3.14972	-0.457855	0.972604	3.55779	3.66513
ENST00000600940.1	ENSG00000131864.10	USP29-002	USP29	0	0	0	0	0	0.637174	10.2859	12.6637	-6.64386	-6.64386	-6.64386	-6.64386	-6.64386	-0.627774	3.364	3.66377
ENST00000489473.6	ENSG00000127314.17	RAP1B-017	RAP1B	0	0.185727	0.19556	0.376066	0	0.94769	12.523	12.6267	-6.64386	-2.35309	-2.28237	-1.37308	-6.64386	-0.0623694	3.64766	3.65955
ENST00000295269.4	ENSG00000180251.4	SLC9A4-001	SLC9A4	0.101662	0.104196	0.140341	0.036318	0.123309	0.907434	12.7917	12.6171	-3.16279	-3.13042	-2.73369	-4.43228	-2.90715	-0.124324	3.67826	3.65845
ENST00000393658.6	ENSG00000150625.16	GPM6A-002	GPM6A	0.0235491	0.0774543	0.144272	0.0878689	0.168636	1.44846	13.8715	12.6144	-4.89758	-3.51533	-2.69645	-3.35301	-2.48491	0.544446	3.79509	3.65814
ENST00000309893.3	ENSG00000174990.4	CA5A-001	CA5A	0.0460766	0.053533	0.0710384	0.044981	0.174242	0.707253	13.211	12.5808	-4.15646	-3.97635	-3.62525	-4.18492	-2.44033	-0.479446	3.72476	3.6543
ENST00000289292.11	ENSG00000158352.15	SHROOM4-001	SHROOM4	0.349057	0.278925	0.42561	0.394531	0.330761	1.42482	13.8501	12.579	-1.47772	-1.79123	-1.19889	-1.30568	-1.55317	0.52087	3.79287	3.65409
ENST00000486304.2	ENSG00000141698.16	NT5C3B-013	NT5C3B	0	0.327033	0	0	0.266714	0.822925	10.6571	12.4787	-6.64386	-1.56904	-6.64386	-6.64386	-1.85353	-0.263741	3.4151	3.64255
ENST00000536950.5	ENSG00000167595.14	PROSER3-012	PROSER3	0.0423472	0.126356	0.229713	0.124105	0.472791	0.216721	10.7164	12.4598	-4.25574	-2.87455	-2.06062	-2.89857	-1.05053	-2.14101	3.42309	3.64037
ENST00000322723.8	ENSG00000115053.15	NCL-001	NCL	11.9865	13.0656	13.9659	11.8226	6.05387	15.9734	10.2643	12.4326	3.58454	3.70881	3.80487	3.5647	2.60024	3.9985	3.36097	3.63722
ENST00000518171.5	ENSG00000164919.10	COX6C-002	COX6C	0.103225	0.466359	0.298568	0.295604	0.473579	1.03805	10.4221	12.3729	-3.14274	-1.06988	-1.69634	-1.71026	-1.04818	0.0677075	3.38296	3.63028
ENST00000238831.8	ENSG00000119820.10	YIPF4-001	YIPF4	0.347886	0.393999	0.666006	0.565305	0.162217	0.780495	12.7312	12.3689	-1.48243	-1.30758	-0.564892	-0.797601	-2.5377	-0.339172	3.67143	3.62981
ENST00000281950.7	ENSG00000152147.10	GEMIN6-001	GEMIN6	0.159823	0.153195	0.117125	0.123647	0.149497	0.771961	13.5953	12.3098	-2.5579	-2.61533	-2.97568	-2.9035	-2.6484	-0.354831	3.7661	3.62291
ENST00000257575.8	ENSG00000135119.14	RNFT2-001	RNFT2	0.0961289	0.10565	0.0928081	0.080014	0.137443	0.962954	16.0529	12.298	-3.23611	-3.11216	-3.28197	-3.47371	-2.76177	-0.0395565	4.00566	3.62152
ENST00000315930.10	ENSG00000129682.15	FGF13-001	FGF13	0.0402102	0.049469	0.0644566	0.0500146	0.16765	1.0435	12.7134	12.2853	-4.31588	-4.07172	-3.74746	-4.05854	-2.49289	0.0751903	3.66941	3.62004
ENST00000400613.4	ENSG00000188959.9	C9orf152-001	C9orf152	0.0354525	0.0258301	0	0.0146561	0.155647	0.764927	14.1248	12.253	-4.4595	-4.80268	-6.64386	-5.34191	-2.59382	-0.367868	3.82118	3.61624
ENST00000357731.9	ENSG00000172260.14	NEGR1-001	NEGR1	0.272213	0.238432	0.43838	0.442913	0.236968	0.828831	10.9335	12.2306	-1.82514	-2.00908	-1.15721	-1.14269	-2.0176	-0.253548	3.452	3.6136
ENST00000287594.7	ENSG00000156968.8	MPV17L-001	MPV17L	0.0512447	0.0802498	0.0586491	0.0793173	0.130908	0.591364	13.1183	12.2111	-4.02927	-3.46993	-3.86462	-3.48492	-2.82717	-0.73369	3.71461	3.6113
ENST00000528264.1	ENSG00000198382.8	UVRAG-007	UVRAG	0.315658	0.577076	0.741474	0.952598	0.771928	2.10211	24.8252	12.1664	-1.61857	-0.768381	-0.412205	-0.0549947	-0.354892	1.07868	4.63431	3.60602
ENST00000555375.5	ENSG00000166888.11	STAT6-015	STAT6	0	0.404548	0.465856	0.139058	0.639539	1.63413	16.4035	12.1308	-6.64386	-1.27039	-1.0714	-2.74605	-0.622512	0.717324	4.03681	3.60179
ENST00000447650.1	ENSG00000127955.15	GNAI1-006	GNAI1	0.065622	0.155856	0	0.0952925	0.469285	0.826396	19.8707	11.9919	-3.72505	-2.592	-6.64386	-3.24753	-1.06104	-0.257742	4.3133	3.58519
ENST00000453793.1	ENSG00000124256.14	ZBP1-005	ZBP1	0.25325	0.422128	0	0.161445	0.536134	1.66602	14.0886	11.9648	-1.92549	-1.21047	-6.64386	-2.54418	-0.872673	0.745039	3.81748	3.58193
ENST00000501597.3	ENSG00000229117.8	RPL41-001	RPL41	153.326	172.839	226.992	199.754	51.3416	71.034	27.9477	11.942	7.26055	7.43337	7.82656	7.64215	5.68234	6.15064	4.80517	3.57918
ENST00000423938.1	ENSG00000176945.16	MUC20-011	MUC20	0.308634	0.56472	0.437832	0.253526	0.228603	0.98398	10.5105	11.936	-1.65003	-0.799069	-1.15897	-1.92398	-2.06732	-0.00871127	3.39513	3.57846
ENST00000013222.5	ENSG00000241644.2	INMT-001	INMT	0.0137507	0.0268441	0.0476022	0.0487413	0.309677	1.09227	15.9446	11.8748	-5.39589	-4.76242	-4.11773	-4.08948	-1.64531	0.140478	3.9959	3.57105
ENST00000327925.5	ENSG00000205212.3	CCDC144NL-001	CCDC144NL	0.0108145	0.0123549	0	0	0.176135	0.75148	10.0108	11.8251	-5.58627	-5.48327	-6.64386	-6.64386	-2.42558	-0.393122	3.32493	3.565
ENST00000603053.1	ENSG00000242950.6	ERVW-1-002	ERVW-1	0.0519174	0.0395156	0.129923	0.0115139	0.229222	0.839954	12.2765	11.7718	-4.01351	-4.33597	-2.83729	-5.53859	-2.06358	-0.234543	3.619	3.55849
ENST00000520946.1	ENSG00000147586.9	MRPS28-009	MRPS28	0	0.943196	0	0.310861	0.606701	1.82615	20.5883	11.7394	-6.64386	-0.0691552	-6.64386	-1.63998	-0.697357	0.876684	4.36445	3.55452
ENST00000330062.7	ENSG00000182054.9	IDH2-001	IDH2	0.765687	1.03643	1.06368	1.07249	0.901034	1.44937	18.4437	11.7153	-0.366453	0.0654758	0.102564	0.114354	-0.134423	0.545346	4.20584	3.55155
ENST00000381908.7	ENSG00000134539.16	KLRD1-001	KLRD1	0.0539003	0.0776054	0.116201	0.0943616	0.165425	0.82519	10.4105	11.7049	-3.96803	-3.51284	-2.9862	-3.26034	-2.51107	-0.259824	3.38135	3.55027
ENST00000582019.5	ENSG00000169696.15	ASPSCR1-011	ASPSCR1	0.0346664	0.150699	0.127774	0.139863	0.0762688	0.273699	11.7302	11.6232	-4.48467	-2.63757	-2.85962	-2.73828	-3.53502	-1.81757	3.55339	3.54018
ENST00000402802.7	ENSG00000197461.13	PDGFA-001	PDGFA	1.17962	1.52997	1.15251	1.05332	0.419265	1.02015	15.549	11.606	0.250501	0.622902	0.217243	0.0885758	-1.22006	0.0428544	3.95968	3.53804
ENST00000341162.8	ENSG00000119616.11	FCF1-001	FCF1	0.655984	0.628168	0.824419	0.549854	0.286609	1.0497	12.6052	11.531	-0.586441	-0.647992	-0.261156	-0.836877	-1.75337	0.0836559	3.65709	3.5287
ENST00000225724.9	ENSG00000108587.15	GOSR1-001	GOSR1	0.459	0.504249	0.816091	0.750617	0.327072	0.942093	13.1387	11.5062	-1.09234	-0.959461	-0.275627	-0.394758	-1.56887	-0.0708256	3.71685	3.52559
ENST00000474913.1	ENSG00000104818.14	CGB2-001	CGB2	0	0	0	0	0.336043	0.76067	25.9752	11.489	-6.64386	-6.64386	-6.64386	-6.64386	-1.53098	-0.375815	4.69962	3.52344
ENST00000543856.1	ENSG00000172828.12	CES3-003	CES3	0.0200307	0	0.0433248	0	0.205474	0.947363	12.3714	11.4744	-5.05742	-6.64386	-4.22905	-6.64386	-2.21441	-0.062862	3.6301	3.5216
ENST00000261733.6	ENSG00000111275.12	ALDH2-001	ALDH2	0.275571	0.428116	0.463365	0.42971	0.268335	0.875835	10.5521	11.471	-1.80808	-1.19062	-1.07898	-1.18538	-1.84511	-0.17489	3.40082	3.52118
ENST00000620304.4	ENSG00000271605.5	MILR1-002	MILR1	0	0.142373	0	0.156668	0.343547	0.828567	17.3404	11.4676	-6.64386	-2.71432	-6.64386	-2.58495	-1.50003	-0.254002	4.1169	3.52075
ENST00000488005.5	ENSG00000127922.9	SEM1-005	SEM1	0.29925	0	0.301521	0.196986	0.0809021	0.872528	12.5065	11.4405	-1.69315	-6.64386	-1.6826	-2.27239	-3.45954	-0.180286	3.64576	3.51734
ENST00000409734.3	ENSG00000168887.10	C2orf68-002	C2orf68	0.0466711	0.0224902	0.0923165	0.0321772	0.421949	0.392151	10.5201	11.4277	-4.14124	-4.94385	-3.28889	-4.56739	-1.21107	-1.31419	3.39645	3.51573
ENST00000291439.7	ENSG00000072958.8	AP1M1-001	AP1M1	0.0627691	0.0933658	0.0911824	0.0962463	0.234042	0.787216	11.6624	11.353	-3.78053	-3.27417	-3.30497	-3.23452	-2.0348	-0.326957	3.54503	3.50627
ENST00000605509.1	ENSG00000271503.5	CCL5-003	CCL5	0.0530738	0	0	0	0	0	11.0058	11.3171	-3.98682	-6.64386	-6.64386	-6.64386	-6.64386	-6.64386	3.4615	3.50171
ENST00000616356.4	ENSG00000085265.10	FCN1-201	FCN1	0.0136836	0.0490549	0.0280282	0	0.160764	1.09857	13.4289	11.258	-5.39997	-4.0818	-4.71679	-6.64386	-2.54992	0.1487	3.74834	3.49416
ENST00000513285.1	ENSG00000109618.11	SEPSECS-004	SEPSECS	0.0767532	0.0749376	0.0527069	0.0864073	0.281518	0.704868	16.248	11.2097	-3.52694	-3.55745	-3.99523	-3.37471	-1.77834	-0.484251	4.02308	3.48796
ENST00000515303.2	ENSG00000163322.13	FAM175A-004	FAM175A	0.11825	0.136024	0.164638	0.215231	0.168868	0.519359	12.9957	11.1723	-2.96297	-2.77572	-2.51756	-2.15052	-2.48303	-0.917682	3.70107	3.48315
ENST00000296233.3	ENSG00000163884.3	KLF15-001	KLF15	6.32312	6.51467	6.82907	6.51281	1.49559	3.71879	11.0917	11.1424	2.66292	2.7059	2.7738	2.70549	0.590329	1.89871	3.47271	3.47928
ENST00000293842.9	ENSG00000161970.12	RPL26-001	RPL26	101.026	106.652	144.349	126.058	23.6635	34.9581	7.11387	11.1377	6.65873	6.7369	7.17352	6.97806	4.5652	5.12797	2.83266	3.47867
ENST00000458643.3	ENSG00000169203.16	NPIPB12-201	NPIPB12	0.835661	1.64863	1.56917	0.33732	0.596548	2.87668	11.3933	11.1312	-0.241849	0.729992	0.659166	-1.52566	-0.721306	1.52941	3.51138	3.47783
ENST00000326597.6	ENSG00000100083.18	GGA1-018	GGA1	0.0425286	0.0431744	0.099562	0.104994	0.21495	0.826818	10.472	11.1127	-4.25075	-4.23312	-3.19018	-3.12037	-2.15232	-0.257014	3.38984	3.47544
ENST00000510685.1	ENSG00000053108.16	FSTL4-004	FSTL4	0	0.0637813	0.11094	0	0.110093	0.567813	13.6088	11.0883	-6.64386	-3.7606	-3.04764	-6.64386	-3.05778	-0.791325	3.76753	3.47227
ENST00000357866.4	ENSG00000182196.13	ARL6IP4-011	ARL6IP4	0	0	0	0	0.35042	1.81651	10.4999	11.0364	-6.64386	-6.64386	-6.64386	-6.64386	-1.47225	0.86909	3.39368	3.4655
ENST00000398752.10	ENSG00000152234.15	ATP5A1-001	ATP5A1	0.221364	0.203432	0.211637	0.166226	0.380055	1.26988	13.4343	11.0245	-2.11176	-2.22815	-2.17373	-2.5045	-1.35825	0.356009	3.74892	3.46395
ENST00000608066.5	ENSG00000101266.17	CSNK2A1-005	CSNK2A1	0.499196	0.203697	0.483027	0.746062	0.524624	1.30981	10.6369	10.9986	-0.973707	-2.22636	-1.02026	-0.403424	-0.903403	0.40033	3.41236	3.46056
ENST00000369707.2	ENSG00000065621.14	GSTO2-002	GSTO2	0.0689336	0.0596706	0.063909	0.0379633	0.225052	1.08927	13.6226	10.9754	-3.66322	-3.84331	-3.75811	-4.38193	-2.08895	0.136546	3.76899	3.45752
ENST00000335552.4	ENSG00000186393.5	KRT26-001	KRT26	0	0.0402034	0.0678125	0	0.233122	1.0898	18.4257	10.9739	-6.64386	-4.31607	-3.68385	-6.64386	-2.04025	0.137241	4.20443	3.45732
ENST00000610928.4	ENSG00000160336.14	ZNF761-002	ZNF761	0.0436939	0.318912	0.259917	0.378775	0.121963	1.05058	17.5461	10.8904	-4.2191	-1.60423	-1.88941	-1.36299	-2.92179	0.0848534	4.1339	3.44631
ENST00000534111.5	ENSG00000137648.17	TMPRSS4-001	TMPRSS4	0.016018	0.0238391	0.0269702	0.0274786	0.138682	0.814297	10.1426	10.8654	-5.26435	-4.88516	-4.75749	-4.73779	-2.7497	-0.278764	3.34378	3.443
ENST00000554706.1	ENSG00000140057.8	AK7-005	AK7	0.100225	0	0.0782255	0	0.477308	0.582492	14.8324	10.7998	-3.18148	-6.64386	-3.50266	-6.64386	-1.03709	-0.755132	3.89165	3.43427
ENST00000247815.8	ENSG00000127311.9	HELB-001	HELB	0.106103	0.138229	0.122917	0.0929415	0.141214	0.594921	10.5182	10.7906	-3.10652	-2.7541	-2.9114	-3.2801	-2.72534	-0.725181	3.39619	3.43304
ENST00000639785.1	ENSG00000036828.15	CASR-001	CASR	0.125629	0.0517068	0.0984592	0.0430789	0.217951	0.859745	10.5698	10.6719	-2.88226	-4.01843	-3.20478	-4.23572	-2.1332	-0.201336	3.40324	3.4171
ENST00000465506.5	ENSG00000090266.12	NDUFB2-005	NDUFB2	0.1523	0.1429	0.110345	0.154493	0	0.407092	11.5659	10.6597	-2.62327	-2.70934	-3.05475	-2.6039	-6.64386	-1.26156	3.53305	3.41545
ENST00000267260.4	ENSG00000139767.8	SRRM4-001	SRRM4	0.00782554	0.0039682	0.00882866	0.00923132	0.164378	1.00105	11.3001	10.6484	-5.80991	-6.16171	-5.73093	-5.7004	-2.51971	0.0158543	3.49954	3.41392
ENST00000526439.1	ENSG00000177697.17	CD151-006	CD151	0.135469	0.244469	0.0786117	0.110731	0.550929	1.78978	17.7172	10.6316	-2.78122	-1.97444	-3.49636	-3.05013	-0.83411	0.847821	4.14789	3.41164
ENST00000619352.4	ENSG00000198830.10	HMGN2-201	HMGN2	0	0	0	0	0	0	15.2698	10.6294	-6.64386	-6.64386	-6.64386	-6.64386	-6.64386	-6.64386	3.93355	3.41134
ENST00000480046.5	ENSG00000165055.15	METTL2B-002	METTL2B	0.324831	0.327744	0.333734	0.22496	0.204278	0.555	10.9512	10.5816	-1.57849	-1.566	-1.54064	-2.08951	-2.22244	-0.823677	3.45433	3.40485
ENST00000539563.5	ENSG00000185565.11	LSAMP-201	LSAMP	0.0266383	0.00370967	0.00832203	0.00511242	0.0635584	0.974479	11.009	10.5421	-4.7705	-6.18866	-5.77028	-6.04812	-3.76497	-0.0225677	3.46192	3.39946
ENST00000306031.5	ENSG00000188641.12	DPYD-002	DPYD	0.154677	0.202867	0.238775	0.185004	0.307128	0.842395	12.1435	10.5101	-2.60229	-2.23198	-2.00709	-2.35842	-1.65686	-0.230406	3.6033	3.39508
ENST00000601309.5	ENSG00000105323.16	HNRNPUL1-019	HNRNPUL1	0	0.101857	0	0.263776	0.47474	1.49505	16.0648	10.4723	-6.64386	-3.16027	-6.64386	-1.86893	-1.04472	0.589811	4.00673	3.38988
ENST00000300413.9	ENSG00000167088.10	SNRPD1-001	SNRPD1	0.452742	0.652146	0.445173	0.550988	0.27743	0.879092	13.4893	10.4484	-1.11172	-0.594779	-1.13551	-0.833958	-1.79872	-0.169595	3.75481	3.38659
ENST00000323223.2	ENSG00000177800.2	TMEM78-001	TMEM78	0.0141514	0.0157593	0.070981	0.0371725	0.203223	0.914289	12.6852	10.4147	-5.37175	-5.27876	-3.62627	-4.40591	-2.22957	-0.113584	3.66621	3.38193
ENST00000599568.1	ENSG00000167751.12	KLK2-019	KLK2	0	0.0807805	0.183624	0	0	1.14283	13.8778	10.3885	-6.64386	-3.46147	-2.36867	-6.64386	-6.64386	0.20518	3.79575	3.3783
ENST00000600282.1	ENSG00000204611.6	ZNF616-005	ZNF616	0.08045	0	0	0.0869541	0.0971394	0.64235	10.7859	10.3815	-3.46674	-6.64386	-6.64386	-3.36655	-3.22244	-0.616282	3.43241	3.37733
ENST00000609713.1	ENSG00000157542.9	KCNJ6-001	KCNJ6	0.00645824	0.00355436	0.0139139	0.0154937	0.162297	0.756287	10.649	10.3574	-5.92505	-6.2051	-5.38601	-5.29372	-2.53703	-0.384043	3.414	3.37398
ENST00000435634.2	ENSG00000223496.2	EXOSC6-001	EXOSC6	1.12253	1.44219	1.58508	1.48074	0.26905	0.78632	10.5046	10.3333	0.179549	0.53823	0.673629	0.576029	-1.8414	-0.32858	3.39432	3.37062
ENST00000612692.4	ENSG00000100523.14	DDHD1-201	DDHD1	0.128765	0	0.0632995	0.0456654	0.182711	0.571455	11.6208	10.3268	-2.84928	-6.64386	-3.77005	-4.16708	-2.37549	-0.782261	3.53988	3.36972
ENST00000366815.7	ENSG00000163041.9	H3F3A-001	H3F3A	16.8522	18.5728	24.2076	21.2205	3.26262	5.4583	11.3374	10.2851	4.07572	4.2159	4.59798	4.40807	1.71045	2.45109	3.50429	3.36389
ENST00000465094.2	ENSG00000230453.9	ANKRD18B-006	ANKRD18B	0.226738	0	0	0.132779	0.231028	0.622208	11.1646	10.2228	-2.07864	-6.64386	-6.64386	-2.80814	-2.05273	-0.661529	3.48215	3.35513
ENST00000263080.2	ENSG00000108381.10	ASPA-001	ASPA	0.0663367	0.0832297	0.111834	0.128601	0.150414	0.655761	11.5382	10.2017	-3.71148	-3.42307	-3.03701	-2.85099	-2.64013	-0.586924	3.5296	3.35215
ENST00000336125.5	ENSG00000185829.17	ARL17A-001	ARL17A	0.4508	0.504078	0.800057	0.594067	0.351247	1.11688	12.211	10.1971	-1.11779	-0.959941	-0.303905	-0.72722	-1.46894	0.172334	3.61129	3.3515
ENST00000333796.3	ENSG00000223443.2	USP17L2-001	USP17L2	0	0	0	0	0.662478	1.7676	16.1799	10.1311	-6.64386	-6.64386	-6.64386	-6.64386	-0.572441	0.829931	4.01702	3.34214
ENST00000280772.6	ENSG00000151150.21	ANK3-001	ANK3	0.0654947	0.0728481	0.109791	0.067645	0.145621	0.653593	10.612	10.0847	-3.72748	-3.59339	-3.06141	-3.68696	-2.68389	-0.591629	3.40898	3.33553
ENST00000563793.1	ENSG00000169371.13	SNUPN-008	SNUPN	0	0	0.0458798	0	0.168275	0.945729	26.5957	10.0123	-6.64386	-6.64386	-4.16153	-6.64386	-2.48782	-0.0653265	4.73366	3.32514
ENST00000409115.7	ENSG00000187514.16	PTMA-001	PTMA	57.1328	58.2027	77.3536	64.7512	15.6494	4.26578	13.3277	9.59029	5.8365	5.86326	6.27358	6.01706	3.96896	2.09619	3.73744	3.26308
ENST00000331523.6	ENSG00000156508.17	EEF1A1-004	EEF1A1	116.46	112.591	130.747	131.463	3.11448	6.25836	2.19233e-09	9.15373	6.86381	6.81508	7.03074	7.03862	1.64362	2.64809	-6.64386	3.19593
ENST00000580261.5	ENSG00000265681.7	RPL17-001	RPL17	74.8216	84.9685	122.703	91.491	22.5382	32.4838	8.23549	9.0917	6.22558	6.40903	6.93914	6.51572	4.49494	5.02209	3.04361	3.18614
ENST00000620041.4	ENSG00000167996.15	FTH1-201	FTH1	76.9148	81.933	137.92	114.309	15.79	25.6291	11.5941	8.55695	6.26538	6.35655	7.10779	6.83692	3.98185	4.68027	3.53656	3.09878
ENST00000225430.8	ENSG00000108298.9	RPL19-001	RPL19	77.3856	82.0187	97.8325	97.7983	22.5946	30.7823	12.5401	8.45192	6.27418	6.35806	6.61239	6.61188	4.49854	4.9445	3.64963	3.08099
ENST00000380749.9	ENSG00000205581.10	HMGN1-001	HMGN1	11.0385	11.4081	15.957	13.2972	3.15845	4.22931	9.74215	8.32719	3.46578	3.51325	3.99702	3.73414	1.66378	2.08383	3.28572	3.05956
ENST00000309246.9	ENSG00000133112.16	TPT1-004	TPT1	9.69995	9.12489	16.2942	14.3858	8.31215	9.45719	9.00282	8.32502	3.27946	3.19139	4.02717	3.84758	3.05696	3.24294	3.17198	3.05919
ENST00000335895.12	ENSG00000145741.15	BTF3-001	BTF3	28.0711	31.5021	39.1249	35.6522	7.75846	7.78586	3.67179	8.28704	4.81153	4.97783	5.29038	5.15632	2.95763	2.96271	1.88041	3.0526
ENST00000397992.5	ENSG00000140836.14	ZFHX3-002	ZFHX3	130.852	136.117	140.156	137.688	23.5348	35.268	6.201	7.49654	7.0319	7.08881	7.13099	7.10536	4.55734	5.1407	2.63483	2.90815
ENST00000361427.5	ENSG00000198830.10	HMGN2-001	HMGN2	13.5794	14.4637	18.2004	17.6112	3.60263	4.82867	6.13226	7.47842	3.76441	3.85536	4.18669	4.13924	1.85305	2.27461	2.61877	2.90466
ENST00000361436.9	ENSG00000197958.12	RPL12-001	RPL12	70.4197	72.7738	103.67	85.1023	35.1239	38.6197	11.4011	7.11687	6.13811	6.18555	6.69599	6.4113	5.13479	5.27164	3.51237	2.83327
ENST00000570382.1	ENSG00000184009.9	ACTG1-014	ACTG1	6.42794	4.33108	26.2711	21.2298	12.8265	20.1277	5.51649	6.97741	2.6866	2.11805	4.71595	4.4087	3.68218	4.33183	2.46636	2.80476
ENST00000309268.10	ENSG00000156508.17	EEF1A1-009	EEF1A1	107.652	119.13	162.382	135.13	62.1363	69.2891	14.5244	6.86762	6.75037	6.89651	7.34334	7.07831	5.9576	6.11476	3.8614	2.78191
ENST00000409321.5	ENSG00000187514.16	PTMA-012	PTMA	0	0	0	0	13.5172	56.3631	4.2287	6.34126	-6.64386	-6.64386	-6.64386	-6.64386	3.75779	5.81693	2.08362	2.66704
ENST00000331789.9	ENSG00000075624.13	ACTB-001	ACTB	192.285	210.562	294.878	269.154	38.5607	47.0604	12.223	6.27245	7.58718	7.71817	8.20402	8.07234	5.26943	5.55675	3.61271	2.65133
ENST00000274065.8	ENSG00000145425.9	RPS3A-001	RPS3A	57.6294	57.9507	75.6366	68.2561	17.9919	20.398	8.64045	6.194	5.84898	5.857	6.2412	6.0931	4.17008	4.35106	3.11278	2.6332
ENST00000593863.5	ENSG00000105372.6	RPS19-006	RPS19	11.9064	18.2338	32.5546	24.0249	11.5143	7.80391	0	6.19131	3.57488	4.18933	5.02523	4.58706	3.52661	2.96604	-6.64386	2.63257
ENST00000329251.4	ENSG00000254772.9	EEF1G-001	EEF1G	50.8218	55.0822	69.4901	60.7124	16.926	24.962	5.67835	6.12124	5.66766	5.78378	6.11894	5.92416	4.08202	4.64224	2.50801	2.61618
ENST00000534440.5	ENSG00000149273.14	RPS3-016	RPS3	7.08672	5.51839	11.4153	11.9896	2.08877	4.30366	0	6.11504	2.82715	2.46686	3.51416	3.58491	1.06954	2.10891	-6.64386	2.61472
ENST00000458500.5	ENSG00000147403.16	RPL10-009	RPL10	41.08	41.7989	57.9945	46.5742	12.6129	13.8945	8.3668	5.91019	5.36072	5.38574	5.85809	5.54177	3.65797	3.79748	3.0664	2.56564
ENST00000600794.1	ENSG00000167658.15	EEF2-011	EEF2	8.17058	30.6877	42.1242	24.6018	6.21815	6.64915	0	5.74443	3.0322	4.94006	5.39692	4.62128	2.6388	2.73534	-6.64386	2.52467
ENST00000438607.2	ENSG00000232112.3	TMA7-001	TMA7	20.5258	19.7769	26.5631	20.5458	7.61468	23.4495	9.34577	5.6371	4.36007	4.30647	4.73189	4.36147	2.93068	4.5521	3.22586	2.49751
ENST00000372360.7	ENSG00000138326.18	RPS24-001	RPS24	47.6287	54.2441	79.8434	67.8073	27.8137	33.7585	13.8665	5.61671	5.57406	5.76166	6.31928	6.08358	4.79824	5.07761	3.79457	2.49229
ENST00000355057.2	ENSG00000197238.4	HIST1H4J-001	HIST1H4J	63.7637	68.3448	66.2889	56.3893	9.23076	12.0659	8.56208	5.52912	5.99489	6.09497	6.05091	5.81761	3.20801	3.59406	3.09965	2.46966
ENST00000321358.11	ENSG00000065978.18	YBX1-001	YBX1	32.8936	36.4534	51.0578	44.9079	12.8903	17.1879	10.7761	5.41481	5.04017	5.18838	5.67434	5.48922	3.68933	4.10416	3.4311	2.43957
ENST00000361575.3	ENSG00000198918.7	RPL39-001	RPL39	82.614	92.9619	117.174	106.699	37.7762	40.7411	13.6151	5.237	6.36849	6.53872	6.87263	6.73754	5.23979	5.34877	3.76819	2.39149
ENST00000607355.2	ENSG00000272196.2	HIST2H2AA4-001	HIST2H2AA4	23.2403	19.347	14.4589	30.4815	0	3.78451	6.58287	5.16183	4.53918	4.27478	3.85488	4.93034	-6.64386	1.92391	2.72091	2.37067
ENST00000380377.8	ENSG00000171530.13	TBCA-001	TBCA	8.48449	9.30286	13.6498	11.1544	3.95332	4.07198	6.05611	5.03641	3.08653	3.21922	3.77186	3.48083	1.98671	2.02927	2.60077	2.33526
ENST00000616365.1	ENSG00000275379.1	HIST1H3I-001	HIST1H3I	12.4372	15.4076	11.7067	11.8126	2.19139	2.33872	1.68178	5.00221	3.63775	3.94651	3.55049	3.56348	1.13841	1.23187	0.758542	2.32545
ENST00000345042.6	ENSG00000144381.16	HSPD1-201	HSPD1	11.0202	10.2206	12.5206	9.19526	0.830587	3.74845	0	4.9902	3.46339	3.35482	3.64738	3.20246	-0.250531	1.91014	-6.64386	2.32199
ENST00000359611.3	ENSG00000278677.1	HIST1H2AM-001	HIST1H2AM	16.6972	16.1717	17.706	16.53	2.17965	3.52863	4.4495	4.96155	4.0624	4.01629	4.14698	4.04789	1.1307	1.82319	2.15688	2.3137
ENST00000245857.9	ENSG00000125691.12	RPL23-004	RPL23	36.4208	42.6279	56.1276	47.0731	13.3837	19.774	5.89895	4.94908	5.18709	5.41406	5.8109	5.55714	3.74348	4.30626	2.5629	2.31007
ENST00000298289.6	ENSG00000165502.6	RPL36AL-001	RPL36AL	10.6649	10.5552	15.6589	14.9339	2.62414	5.81511	5.83942	4.91658	3.41615	3.40125	3.96983	3.90148	1.39733	2.54229	2.54829	2.30059
ENST00000262056.13	ENSG00000063046.17	EIF4B-001	EIF4B	8.89442	9.90612	12.1344	10.4536	3.14914	2.31553	5.16502	4.79927	3.15452	3.30978	3.60222	3.38731	1.65953	1.21756	2.37156	2.26582
ENST00000376759.7	ENSG00000102317.17	RBM3-003	RBM3	8.03485	9.64358	13.7118	11.722	1.99327	2.56751	4.91372	4.68374	3.00807	3.27106	3.7784	3.55238	1.00236	1.36598	2.29975	2.23074
ENST00000344548.7	ENSG00000070831.15	CDC42-001	CDC42	12.8978	13.8367	19.42	16.4616	3.3046	3.59129	6.33836	4.67578	3.69017	3.79147	4.28021	4.04191	1.72883	1.84851	2.66638	2.22829
ENST00000370321.7	ENSG00000122406.12	RPL5-001	RPL5	48.5695	53.9384	66.8083	59.0927	13.2095	16.9538	4.76236	4.65109	5.60228	5.75351	6.06217	5.88515	3.7246	4.08439	2.2547	2.22067
ENST00000380394.8	ENSG00000137154.12	RPS6-001	RPS6	11.7631	15.2928	18.2749	14.2735	3.80665	2.43315	3.64983	4.64361	3.55742	3.93572	4.19258	3.83628	1.93231	1.28874	1.87178	2.21835
ENST00000303910.4	ENSG00000277075.2	HIST1H2AE-001	HIST1H2AE	17.1003	16.6235	23.4101	18.8537	2.94564	5.11662	2.57418	4.61603	4.09679	4.05602	4.54968	4.23754	1.56347	2.35801	1.36971	2.20977
ENST00000368567.4	ENSG00000177954.11	RPS27-001	RPS27	77.273	96.6164	114.402	106.432	31.469	40.0893	8.69249	4.59632	6.27208	6.59435	6.83809	6.73392	4.97632	5.32551	3.12143	2.20361
ENST00000357037.5	ENSG00000177469.12	PTRF-001	PTRF	21.8247	22.8019	31.9947	30.1738	4.95031	8.35328	5.55336	4.54429	4.44855	4.51171	5.00021	4.9157	2.31043	3.06407	2.47596	2.18723
ENST00000360830.8	ENSG00000138326.18	RPS24-003	RPS24	54.2992	61.8774	100.614	85.9135	15.507	43.9985	0	4.45402	5.76312	5.95157	6.65283	6.42498	3.95578	5.45971	-6.64386	2.15834
ENST00000343986.8	ENSG00000171858.17	RPS21-001	RPS21	70.7295	75.2386	85.0479	81.0045	13.0169	15.0491	2.11344	4.44645	6.14444	6.23359	6.41037	6.34011	3.70342	3.91256	1.0864	2.15589
ENST00000230050.3	ENSG00000112306.7	RPS12-001	RPS12	69.5175	70.6722	95.0153	79.4896	16.0184	17.6971	6.66585	4.41831	6.11951	6.14328	6.57024	6.31288	4.00256	4.14626	2.73895	2.14676
ENST00000260641.9	ENSG00000138071.13	ACTR2-001	ACTR2	9.22801	10.1132	15.9666	14.0905	1.90811	1.81523	4.79993	4.37951	3.20758	3.33959	3.99789	3.81767	0.939685	0.868078	2.26602	2.13406
ENST00000316754.7	ENSG00000126785.12	RHOJ-001	RHOJ	9.10814	9.9783	10.5465	10.5306	2.84264	2.62089	2.14498	4.37864	3.18874	3.32024	3.40006	3.39789	1.5123	1.39555	1.10767	2.13377
ENST00000216281.12	ENSG00000080824.18	HSP90AA1-002	HSP90AA1	24.3424	28.3877	34.956	30.6791	4.52062	5.88838	3.09794	4.30733	4.60599	4.8277	5.12788	4.93965	2.17971	2.56032	1.63596	2.11014
ENST00000618305.1	ENSG00000275126.1	HIST1H4L-001	HIST1H4L	18.596	22.9288	21.6597	23.6543	3.92783	3.1897	3.60175	4.26512	4.2177	4.51972	4.43761	4.56464	1.9774	1.67794	1.8527	2.09596
ENST00000334828.5	ENSG00000171314.8	PGAM1-001	PGAM1	11.6082	14.5158	16.3346	16.0014	2.05178	2.43881	3.61335	4.24887	3.53831	3.86055	4.03074	4.00103	1.04389	1.29208	1.85732	2.09047
ENST00000322030.12	ENSG00000119335.16	SET-002	SET	9.9459	12.1786	13.2505	11.8891	3.07189	3.73108	11.9127	4.19372	3.31555	3.60746	3.72906	3.57278	1.62382	1.90345	3.57564	2.07167
ENST00000348462.5	ENSG00000136942.14	RPL35-001	RPL35	56.7584	64.716	84.438	76.2761	15.6442	29.6065	3.38884	4.19046	5.82702	6.01627	6.39999	6.25335	3.96848	4.88833	1.76504	2.07055
ENST00000333151.4	ENSG00000276368.1	HIST1H2AJ-001	HIST1H2AJ	12.4142	12.3708	13.4288	11.0492	0.672232	1.29402	3.95774	4.11787	3.63508	3.63003	3.74833	3.46718	-0.551666	0.382966	1.98832	2.0454
ENST00000224237.9	ENSG00000026025.15	VIM-001	VIM	194.894	220.154	315.093	285.959	45.1671	50.528	12.8026	4.09132	7.60662	7.78243	8.29968	8.15971	5.49752	5.6593	3.67949	2.03609
ENST00000262033.10	ENSG00000110958.15	PTGES3-001	PTGES3	11.6393	12.7964	15.1312	13.5545	2.44477	3.09387	1.83653	4.08919	3.54217	3.67879	3.92041	3.76176	1.29559	1.63407	0.884817	2.03534
ENST00000336023.9	ENSG00000123416.15	TUBA1B-001	TUBA1B	55.9678	61.4483	52.0702	48.9093	7.37233	12.8102	3.78892	4.07257	5.80678	5.94154	5.70266	5.61233	2.88408	3.68035	1.92559	2.02948
ENST00000527673.1	ENSG00000118181.10	RPS25-001	RPS25	30.0032	32.6497	41.419	32.9525	14.3783	25.5113	7.92755	3.94482	4.90753	5.02944	5.37257	5.04275	3.84682	4.67363	2.98869	1.98361
ENST00000331825.10	ENSG00000087086.14	FTL-001	FTL	79.3158	84.2834	133.632	114.048	21.1239	24.3442	10.1443	3.91854	6.30972	6.39735	7.06223	6.83362	4.40149	4.6061	3.34402	1.97399
ENST00000361564.8	ENSG00000198856.12	OSTC-001	OSTC	10.4464	10.8609	14.1744	12.2131	1.44584	1.88576	0	3.89046	3.38631	3.4424	3.82623	3.61154	0.541852	0.922776	-6.64386	1.96364
ENST00000400137.8	ENSG00000088832.16	FKBP1A-001	FKBP1A	43.2784	44.1593	60.6365	53.9977	9.61225	10.6523	0	3.82073	5.43591	5.46497	5.92235	5.75509	3.26637	3.41445	-6.64386	1.93762
ENST00000378482.6	ENSG00000156298.12	TSPAN7-001	TSPAN7	22.2213	29.037	30.2595	33.3865	1.12043	1.26771	7.79347	3.78199	4.47452	4.86032	4.91979	5.06163	0.176872	0.35356	2.96412	1.92296
ENST00000340913.10	ENSG00000135486.17	HNRNPA1-002	HNRNPA1	10.6373	10.9613	15.3149	13.9354	7.06227	9.14536	2.04781	3.73371	3.41242	3.45566	3.93781	3.80172	2.82217	3.19462	1.04111	1.90447
ENST00000202773.13	ENSG00000089009.15	RPL6-001	RPL6	47.1033	52.4089	69.3117	63.3871	18.1939	17.8493	7.35576	3.71621	5.55806	5.71202	6.11524	5.98634	4.18618	4.1586	2.88083	1.89771
ENST00000395422.3	ENSG00000106153.12	CHCHD2-001	CHCHD2	9.87207	11.4005	12.8614	13.6183	2.20551	2.83507	4.98927	3.69561	3.30481	3.51229	3.6861	3.76853	1.14764	1.50846	2.32172	1.88971
ENST00000273550.11	ENSG00000167996.15	FTH1-001	FTH1	7.35124	10.4853	13.3174	11.2956	2.00149	0.390276	2.41496	3.68581	2.87995	3.39167	3.73632	3.49897	1.00826	-1.32093	1.27796	1.88589
ENST00000294189.10	ENSG00000162244.10	RPL29-001	RPL29	50.2197	53.3743	69.9182	66.4009	16.35	18.8565	5.89204	3.65824	5.65047	5.73834	6.1278	6.05335	4.0321	4.23775	2.56121	1.87509
ENST00000331380.3	ENSG00000184260.5	HIST2H2AC-001	HIST2H2AC	17.1028	15.5006	23.5808	18.524	3.19171	5.09089	4.87538	3.6476	4.097	3.95518	4.56015	4.2121	1.67884	2.35075	2.28847	1.8709
ENST00000378026.4	ENSG00000136026.13	CKAP4-001	CKAP4	12.3063	13.5913	18.8729	19.1351	0.491512	1.18097	3.0846	3.64329	3.6225	3.76567	4.23901	4.2589	-0.995644	0.252137	1.62975	1.8692
ENST00000536684.2	ENSG00000255823.4	MTRNR2L8-001	MTRNR2L8	63.0752	68.5929	93.2729	88.5654	325.611	5.20176	762.13	3.64301	5.97923	6.1002	6.54354	6.46883	8.34705	2.38177	9.57391	1.86909
ENST00000319211.4	ENSG00000181104.6	F2R-001	F2R	12.7329	14.2829	20.4473	17.2586	0.489781	0.885919	2.98834	3.63936	3.67162	3.83723	4.35454	4.11008	-1.00063	-0.15856	1.58416	1.86764
ENST00000348035.8	ENSG00000136238.17	RAC1-001	RAC1	7.98553	8.96462	12.5314	10.9518	1.41705	1.91109	5.8852	3.54613	2.99919	3.16585	3.64863	3.45441	0.513036	0.941925	2.55954	1.83031
ENST00000374550.7	ENSG00000142676.12	RPL11-001	RPL11	74.7046	75.94	105.01	95.3296	23.7519	28.4646	8.75656	3.51706	6.22332	6.24698	6.71452	6.575	4.57058	4.8316	3.13201	1.81847
ENST00000260356.5	ENSG00000137801.10	THBS1-001	THBS1	160.426	180.086	258.563	236.003	11.5828	15.2495	3.35009	3.49918	7.32585	7.49262	8.01443	7.88272	3.53516	3.93164	1.7485	1.81113
ENST00000343262.8	ENSG00000140988.15	RPS2-001	RPS2	88.1228	97.127	132.507	109.528	36.2502	33.0787	14.1746	3.47384	6.46161	6.60195	7.05003	6.77529	5.18031	5.04827	3.82625	1.80068
ENST00000371697.3	ENSG00000148677.6	ANKRD1-001	ANKRD1	35.2785	40.8531	72.818	64.3667	3.18445	8.34275	4.07635	3.47252	5.14113	5.35273	6.18642	6.00847	1.67557	3.06225	2.03081	1.80013
ENST00000396859.5	ENSG00000111640.14	GAPDH-003	GAPDH	26.4132	34.2329	47.7271	42.7474	8.03981	11.5303	3.74933	3.46088	4.72373	5.09773	5.57704	5.4181	3.00895	3.52861	1.91048	1.7953
ENST00000315274.6	ENSG00000196611.4	MMP1-001	MMP1	47.0584	53.768	54.8861	47.2408	2.46004	7.04877	1.41127	3.42465	5.55669	5.74894	5.77863	5.56227	1.30453	2.81942	0.507181	1.78016
ENST00000323345.10	ENSG00000148303.16	RPL7A-009	RPL7A	69.0517	69.4702	92.9896	81.5658	27.5802	37.2029	5.8558	3.42445	6.10981	6.11853	6.53915	6.35007	4.78608	5.21773	2.55233	1.78008
ENST00000341023.1	ENSG00000196866.2	HIST1H2AD-001	HIST1H2AD	10.8752	10.8656	11.6176	9.29615	0.657545	1.93613	1.87475	3.42225	3.4443	3.44302	3.53948	3.21818	-0.583063	0.960608	0.914373	1.77915
ENST00000618155.2	ENSG00000249751.3	ECSCR-001	ECSCR	17.9718	21.281	24.7897	21.6752	2.47552	4.03173	2.82492	3.41015	4.16847	4.41217	4.63225	4.43864	1.31355	2.01497	1.50331	1.77406
ENST00000304218.5	ENSG00000168298.6	HIST1H1E-001	HIST1H1E	13.9603	15.2175	14.4556	14.9095	3.32127	6.98835	4.03991	3.40002	3.80429	3.92861	3.85455	3.89913	1.73607	2.80701	2.01789	1.76978
ENST00000368809.1	ENSG00000197747.8	S100A10-002	S100A10	28.6979	31.7189	51.5947	44.9467	6.84636	10.9889	4.36874	3.35965	4.84338	4.98773	5.68943	5.49046	2.77744	3.45929	2.13052	1.7526
ENST00000316084.9	ENSG00000198034.10	RPS4X-001	RPS4X	26.1624	29.3557	38.9898	34.7905	8.75772	12.1226	8.57224	3.33521	4.70997	4.87606	5.28539	5.12104	3.1322	3.60082	3.10135	1.7421
ENST00000508493.1	ENSG00000145592.13	RPL37-003	RPL37	12.0352	14.0161	16.5095	17.6732	2.64855	6.52192	1.91654	3.31003	3.59039	3.81004	4.0461	4.14431	1.41064	2.70751	0.946012	1.7312
ENST00000616182.1	ENSG00000274641.1	HIST1H2BO-001	HIST1H2BO	17.1065	18.7683	17.3267	15.2198	1.46461	1.95112	3.78411	3.30222	4.09732	4.23099	4.11576	3.92883	0.560333	0.971678	1.92376	1.7278
ENST00000331595.8	ENSG00000182492.15	BGN-001	BGN	14.6021	15.5594	21.2551	17.571	2.79471	3.83183	2.12654	3.28413	3.86909	3.96064	4.41042	4.13595	1.48785	1.94179	1.09528	1.7199
ENST00000228825.11	ENSG00000111229.15	ARPC3-001	ARPC3	15.7079	15.4602	23.4473	19.2295	3.47423	4.20665	1.61204	3.25641	3.97434	3.95142	4.55197	4.266	1.80084	2.0761	0.697809	1.70771
ENST00000253788.9	ENSG00000131469.12	RPL27-001	RPL27	50.4942	51.9375	68.9467	61.2346	11.5342	18.7704	8.78888	3.22302	5.65833	5.69898	6.10762	5.93651	3.5291	4.23116	3.13732	1.69288
ENST00000330899.4	ENSG00000086061.15	DNAJA1-001	DNAJA1	8.59037	9.59457	14.248	12.2586	1.32851	2.38627	3.19418	3.19924	3.1044	3.26372	3.8337	3.6169	0.420628	1.26079	1.67996	1.68223
ENST00000368719.8	ENSG00000197956.9	S100A6-009	S100A6	56.4421	59.4418	87.0131	77.9694	11.1834	15.2503	10.0758	3.18097	5.81896	5.89365	6.44333	6.28502	3.48458	3.93171	3.33425	1.674
ENST00000613174.1	ENSG00000276903.1	HIST1H2AL-001	HIST1H2AL	11.1578	12.473	10.3077	12.1811	0.672275	2.4908	3.5596	3.17387	3.48127	3.64189	3.36705	3.60776	-0.551575	1.32239	1.83576	1.67078
ENST00000317610.11	ENSG00000115310.17	RTN4-002	RTN4	20.5924	22.5991	38.4478	36.5079	1.665	3.5639	1.52429	3.14321	4.36474	4.49883	5.2652	5.19053	0.744161	1.8375	0.617571	1.65682
ENST00000270142.10	ENSG00000142168.14	SOD1-001	SOD1	7.36519	7.97149	13.856	12.3752	1.93548	2.83662	1.3604	3.08313	2.88268	2.99666	3.79348	3.63055	0.960126	1.50925	0.454597	1.62907
ENST00000531413.5	ENSG00000172757.12	CFL1-007	CFL1	7.68873	10.38	17.7469	13.6637	3.36605	9.12011	0	3.05827	2.94462	3.37712	4.15031	3.77333	1.75534	3.19063	-6.64386	1.61743
ENST00000396651.7	ENSG00000142937.11	RPS8-001	RPS8	61.2932	65.6349	91.5399	77.5956	21.5439	29.3606	1.18669	3.05415	5.93789	6.03661	6.51649	6.27809	4.42988	4.8763	0.259049	1.61549
ENST00000372661.4	ENSG00000185222.8	TCEAL9-202	TCEAL9	6.49507	6.56914	13.5118	10.0292	2.15574	4.60879	0	2.95627	2.70156	2.7179	3.75722	3.32757	1.11486	2.20751	-6.64386	1.56865
ENST00000300933.8	ENSG00000167460.14	TPM4-002	TPM4	26.9151	29.7701	46.5713	42.863	5.43583	6.83008	1.93937	2.86511	4.75088	4.89628	5.54168	5.422	2.44515	2.77401	0.963008	1.52362
ENST00000525451.6	ENSG00000172757.12	CFL1-001	CFL1	5.88585	7.60974	11.4497	11.6997	1.54903	0.703605	2.23277	2.84895	2.5597	2.92974	3.5185	3.54963	0.640649	-0.486802	1.16528	1.51549
ENST00000319041.6	ENSG00000142669.14	SH3BGRL3-002	SH3BGRL3	8.34715	7.91543	10.8731	13.6484	1.38566	1.08659	0.666649	2.84812	3.06301	2.98649	3.44402	3.77172	0.480948	0.133024	-0.56352	1.51507
ENST00000372969.7	ENSG00000168653.10	NDUFS5-001	NDUFS5	8.46436	4.63755	11.3479	10.6293	1.29073	2.00141	0	2.81641	3.0831	2.21647	3.50562	3.41133	0.379322	1.00821	-6.64386	1.49897
ENST00000297290.3	ENSG00000164713.9	BRI3-001	BRI3	11.7821	11.9449	13.4629	9.4497	2.21842	1.62963	1.24834	2.80418	3.55975	3.57953	3.75199	3.24179	1.15602	0.71337	0.331522	1.49271
ENST00000309311.6	ENSG00000167658.15	EEF2-001	EEF2	55.7498	59.8979	76.5243	68.9478	16.7792	14.7301	5.73136	2.7851	5.80115	5.90467	6.25803	6.10764	4.06946	3.88167	2.52139	1.4829
ENST00000612661.1	ENSG00000277443.2	MARCKS-001	MARCKS	15.7089	17.9419	18.2956	16.1595	2.52599	3.91406	2.96957	2.76754	3.97443	4.16606	4.19421	4.0152	1.34255	1.97235	1.5751	1.47381
ENST00000577035.5	ENSG00000170296.9	GABARAP-005	GABARAP	11.1903	13.3857	15.3973	16.1415	0.911182	2.32072	0.614828	2.75391	3.48547	3.7437	3.94554	4.0136	-0.118442	1.22078	-0.678469	1.46671
ENST00000009589.7	ENSG00000008988.9	RPS20-002	RPS20	61.1596	68.4004	88.9844	78.0148	21.3373	32.1765	4.61127	2.74939	5.93474	6.09614	6.47564	6.28586	4.41598	5.00838	2.20829	1.46435
ENST00000271638.2	ENSG00000163191.5	S100A11-001	S100A11	27.8109	29.8804	44.6201	36.8888	3.39075	5.27794	4.27564	2.74396	4.7981	4.90161	5.47995	5.2055	1.76585	2.40271	2.09951	1.46151
ENST00000260379.10	ENSG00000137818.11	RPLP1-001	RPLP1	25.2086	27.1515	39.6709	33.0223	6.26857	9.01018	3.04438	2.67258	4.65642	4.76349	5.31037	5.04581	2.65044	3.17316	1.61088	1.42362
ENST00000352983.6	ENSG00000147604.13	RPL7-001	RPL7	23.9006	30.1519	38.7446	35.4434	10.0306	14.9778	7.03821	2.65727	4.57958	4.91466	5.2763	5.14785	3.32777	3.90572	2.81726	1.41536
ENST00000331925.6	ENSG00000184009.9	ACTG1-001	ACTG1	132.863	146.374	183.175	172.134	16.7184	17.433	0.0781056	2.60909	7.0539	7.19361	7.51716	7.42747	4.06423	4.12458	-3.50462	1.38907
ENST00000353703.8	ENSG00000166913.12	YWHAB-002	YWHAB	7.09507	8.76847	12.9461	12.5265	1.39852	1.53709	3.15771	2.60434	2.82885	3.13397	3.69556	3.64806	0.49418	0.629557	1.66344	1.38645
ENST00000251453.7	ENSG00000105193.8	RPS16-001	RPS16	42.3196	41.4135	56.8308	54.3338	12.6393	14.6602	5.33104	2.59493	5.40359	5.37238	5.82885	5.76404	3.66099	3.87482	2.41712	1.38124
ENST00000381405.4	ENSG00000164283.12	ESM1-001	ESM1	11.8869	12.5994	13.9077	11.057	0.631418	1.18405	2.17037	2.57928	3.57251	3.65643	3.79885	3.46819	-0.640663	0.255863	1.12457	1.37255
ENST00000317881.8	ENSG00000005022.5	SLC25A5-001	SLC25A5	10.8954	10.7786	14.6473	12.1251	3.08378	2.50716	1.88937	2.55034	3.44697	3.43144	3.87355	3.60111	1.62937	1.3318	0.925521	1.35634
ENST00000455596.5	ENSG00000029993.14	HMGB3-003	HMGB3	7.86388	8.61099	10.9345	11.3878	1.70718	1.38432	0	2.5242	2.97707	3.10785	3.45213	3.51068	0.780041	0.479562	-6.64386	1.34153
ENST00000391753.6	ENSG00000170889.13	RPS9-010	RPS9	23.874	21.2965	30.7202	27.3757	5.20094	4.53447	1.65694	2.52201	4.57797	4.41322	4.94159	4.77535	2.38154	2.18411	0.737202	1.34028
ENST00000324460.6	ENSG00000044574.7	HSPA5-001	HSPA5	20.643	23.2167	31.4146	27.3147	1.31247	1.96272	4.09786	2.52173	4.36828	4.53771	4.97382	4.77213	0.403235	0.980186	2.03839	1.34012
ENST00000368575.3	ENSG00000143545.8	RAB13-001	RAB13	8.18327	8.45884	10.5588	9.60285	13.2627	25.6801	1.72012	2.52101	3.03444	3.08216	3.40174	3.26496	3.73039	4.68314	0.790872	1.33971
ENST00000374379.8	ENSG00000169504.14	CLIC4-001	CLIC4	11.893	12.6555	23.7198	19.1412	2.56103	2.94791	1.94963	2.45549	3.57325	3.66283	4.56863	4.25936	1.36235	1.56458	0.970581	1.30187
ENST00000229239.9	ENSG00000111640.14	GAPDH-001	GAPDH	10.6862	12.0477	14.7049	15.1849	1.86587	2.16927	2.32698	2.40774	3.41903	3.59188	3.87921	3.92552	0.90756	1.12384	1.22465	1.27366
ENST00000216181.9	ENSG00000100345.20	MYH9-001	MYH9	30.7658	33.4871	57.1953	51.6884	6.65228	16.7949	2.47019	2.39232	4.94372	5.06596	5.83808	5.69205	2.73602	4.07081	1.31045	1.26443
ENST00000368097.8	ENSG00000158710.14	TAGLN2-001	TAGLN2	20.8145	22.0863	36.0817	32.1069	2.73381	3.48078	2.90717	2.39148	4.38021	4.46573	5.1736	5.00526	1.45618	1.80355	1.54457	1.26392
ENST00000377777.5	ENSG00000158373.8	HIST1H2BD-002	HIST1H2BD	14.3159	17.9785	20.3407	18.7639	4.21303	6.56313	5.34653	2.38167	3.84055	4.169	4.34701	4.23066	2.07828	2.71658	2.4213	1.25802
ENST00000429967.2	ENSG00000171388.11	APLN-001	APLN	5.54319	6.62488	18.4083	15.8439	1.66171	2.99444	2.12416	2.3759	2.47332	2.73007	4.20307	3.98677	0.741325	1.5871	1.09367	1.25453
ENST00000319248.12	ENSG00000117450.13	PRDX1-001	PRDX1	25.7289	26.001	35.8428	30.8713	3.80508	3.89126	3.6301	2.3727	4.68588	4.70105	5.16401	4.94866	1.93171	1.96394	1.86398	1.2526
ENST00000607357.1	ENSG00000172428.10	COPS9-005	COPS9	11.4349	12.6973	16.8331	14.7822	2.06918	0.718352	0	2.3446	3.51663	3.66759	4.07409	3.88676	1.05601	-0.457292	-6.64386	1.23548
ENST00000376630.4	ENSG00000204592.8	HLA-E-001	HLA-E	9.69451	10.5808	13.2671	11.7348	2.3285	2.13066	3.05544	2.34363	3.27866	3.40474	3.73087	3.55395	1.22558	1.09806	1.61609	1.23489
ENST00000227507.2	ENSG00000110092.3	CCND1-001	CCND1	9.16553	10.1949	11.4954	10.2848	1.08315	2.12958	2.85948	2.33874	3.19779	3.35119	3.52424	3.36384	0.128491	1.09733	1.52079	1.23189
ENST00000304921.9	ENSG00000171863.12	RPS7-001	RPS7	43.3437	51.7884	61.1817	55.6721	12.7162	14.1791	6.40404	2.31776	5.43808	5.69484	5.93526	5.79914	3.66973	3.82671	2.68123	1.21894
ENST00000394936.7	ENSG00000197746.13	PSAP-001	PSAP	27.6896	28.5808	35.1001	32.6844	1.56749	1.48853	2.19993	2.30573	4.79179	4.83748	5.13381	5.03097	0.657631	0.583548	1.144	1.21147
ENST00000563924.5	ENSG00000261371.5	PECAM1-001	PECAM1	22.4331	24.2931	23.2341	21.1477	2.78303	2.69338	3.09383	2.30423	4.4882	4.60307	4.53879	4.40311	1.48183	1.43476	1.63405	1.21053
ENST00000401609.5	ENSG00000100316.15	RPL3-003	RPL3	39.4637	42.0127	52.2088	53.8951	8.65558	11.905	0.0986856	2.29996	5.30282	5.3931	5.7065	5.75235	3.1153	3.57471	-3.20177	1.20787
ENST00000223095.4	ENSG00000106366.8	SERPINE1-001	SERPINE1	197.337	218.755	363.893	329.66	5.73935	9.54511	2.43452	2.2889	7.62459	7.77324	8.50741	8.36488	2.5234	3.25627	1.28955	1.20094
ENST00000394667.7	ENSG00000109475.16	RPL34-001	RPL34	48.2562	50.3645	71.3029	61.212	13.9347	18.7524	9.06823	2.28691	5.59294	5.65462	6.15609	5.93598	3.80164	4.22977	3.18241	1.19969
ENST00000360270.6	ENSG00000147065.16	MSN-001	MSN	21.1316	23.2512	34.899	31.9675	5.88183	10.1954	3.49988	2.25402	4.40201	4.53985	5.12553	4.99899	2.55872	3.35126	1.81142	1.17889
ENST00000302278.7	ENSG00000150093.18	ITGB1-001	ITGB1	43.11	47.8889	74.4128	66.4154	1.98452	1.78297	0	2.20906	5.43029	5.58192	6.21767	6.05366	0.996042	0.842351	-6.64386	1.14995
ENST00000331442.4	ENSG00000184357.4	HIST1H1B-001	HIST1H1B	22.6907	27.8011	27.0868	26.2306	3.08312	9.42002	4.09308	2.18304	4.50466	4.79759	4.76005	4.71373	1.62906	3.23726	2.03671	1.13293
ENST00000234590.8	ENSG00000074800.13	ENO1-001	ENO1	40.7053	43.1701	55.9088	51.6315	8.32586	9.87679	0.37483	2.1807	5.3475	5.43229	5.80526	5.69046	3.05933	3.3055	-1.37771	1.13139
ENST00000259457.7	ENSG00000136930.12	PSMB7-001	PSMB7	9.71421	9.00251	14.7384	12.8618	2.48897	3.4704	3.83171	2.17282	3.28158	3.17193	3.88249	3.68614	1.32133	1.79925	1.94175	1.12619
ENST00000377459.2	ENSG00000274997.1	HIST1H2AH-001	HIST1H2AH	14.1885	16.3297	15.2505	11.8808	2.06782	4.2408	4.53695	2.15775	3.82767	4.03031	3.93173	3.57177	1.05507	2.08773	2.1849	1.1162
ENST00000355857.7	ENSG00000155368.16	DBI-001	DBI	9.38846	7.71391	12.9396	10.4758	2.44562	3.62839	2.77583	2.15674	3.23242	2.94933	3.69484	3.39037	1.29609	1.8633	1.47811	1.11553
ENST00000272227.7	ENSG00000143870.12	PDIA6-001	PDIA6	14.1447	15.3117	21.8949	19.3473	0.618863	0.926335	0	2.14764	3.82321	3.9375	4.45318	4.27481	-0.669182	-0.0949033	-6.64386	1.10945
ENST00000418115.5	ENSG00000067560.10	RHOA-001	RHOA	21.0517	22.8958	31.1565	26.606	5.41691	3.67979	2.41203	2.1379	4.39655	4.51764	4.96192	4.73422	2.44013	1.88354	1.27622	1.10293
ENST00000517671.5	ENSG00000181163.13	NPM1-004	NPM1	39.1863	43.0605	57.1084	47.8271	12.9286	13.4362	3.78789	2.11873	5.29265	5.42863	5.83588	5.58006	3.69361	3.74913	1.9252	1.08999
ENST00000321153.8	ENSG00000177600.8	RPLP2-001	RPLP2	28.7167	34.2772	38.1161	39.1524	8.54736	8.98493	4.73052	2.10999	4.84432	5.0996	5.25271	5.2914	3.09717	3.16911	2.24505	1.08406
ENST00000382581.4	ENSG00000179010.14	MRFAP1-003	MRFAP1	11.6367	13.1323	17.2223	14.4721	2.74195	3.45493	0	2.1043	3.54185	3.71615	4.10704	3.8562	1.46045	1.79283	-6.64386	1.08018
ENST00000262193.6	ENSG00000008018.8	PSMB1-001	PSMB1	9.40517	10.8569	14.7432	13.6116	1.29942	2.3258	2.58867	2.10106	3.23499	3.44187	3.88296	3.76782	0.388928	1.22392	1.37777	1.07797
ENST00000311487.9	ENSG00000137309.19	HMGA1-004	HMGA1	20.3597	22.2569	31.3809	29.6924	8.679	9.01197	3.7237	2.09865	4.34835	4.47683	4.97227	4.89251	3.11919	3.17344	1.90061	1.07632
ENST00000246006.4	ENSG00000125810.9	CD93-002	CD93	13.9141	15.7351	13.4637	12.1178	1.00358	1.75613	2.12051	2.09604	3.79951	3.97683	3.75207	3.60025	0.01946	0.820592	1.0912	1.07453
ENST00000525634.5	ENSG00000110700.6	RPS13-001	RPS13	27.7922	35.1547	42.0093	40.5957	5.87837	0.664954	0	2.08503	4.79713	5.13606	5.39298	5.34361	2.55787	-0.567139	-6.64386	1.06697
ENST00000553110.7	ENSG00000241343.9	RPL36A-012	RPL36A	44.7319	46.6418	66.024	61.4606	13.9372	16.8208	0	2.0779	5.48355	5.54386	6.04514	5.94182	3.8019	4.07303	-6.64386	1.06205
ENST00000367976.3	ENSG00000118523.5	CTGF-001	CTGF	60.4207	68.7036	102.548	91.8394	4.03946	7.33289	2.67786	2.07238	5.91721	6.10252	6.6803	6.5212	2.01773	2.87635	1.42646	1.05823
ENST00000374517.5	ENSG00000136810.12	TXN-001	TXN	9.47718	9.80305	15.3903	12.9933	2.18856	3.0252	2.77751	2.06917	3.24598	3.2947	3.94489	3.70081	1.13656	1.60179	1.47898	1.05601
ENST00000301071.11	ENSG00000167552.13	TUBA1A-001	TUBA1A	15.3652	17.8203	16.8052	15.5524	1.25083	4.31788	3.624	2.05826	3.94253	4.15626	4.07169	3.95999	0.334374	2.11366	1.86156	1.04842
ENST00000340384.4	ENSG00000188229.5	TUBB4B-001	TUBB4B	15.8277	17.4954	11.7426	9.44754	1.16867	3.32632	1.39597	2.05484	3.98529	4.12973	3.55491	3.24146	0.23716	1.73826	0.491566	1.04603
ENST00000378024.8	ENSG00000124942.13	AHNAK-005	AHNAK	12.9579	14.0509	20.8909	19.2767	1.86665	2.80359	1.97907	2.05145	3.69687	3.81362	4.38549	4.26953	0.90816	1.49241	0.992094	1.04366
ENST00000247655.3	ENSG00000127184.12	COX7C-001	COX7C	9.09256	11.8523	16.2266	13.3833	2.60981	2.29229	2.82186	2.04205	3.18627	3.56831	4.02118	3.74344	1.38946	1.20307	1.50175	1.03707
ENST00000329421.7	ENSG00000175130.6	MARCKSL1-001	MARCKSL1	11.1591	12.5276	9.49213	8.62975	2.77863	3.84267	2.47604	2.00109	3.48144	3.64819	3.24825	3.11099	1.47956	1.94586	1.31385	1.00798
ENST00000379375.5	ENSG00000078401.6	EDN1-001	EDN1	15.5572	17.578	34.2984	33.1226	2.29138	4.03057	2.59396	1.98809	3.96044	4.13652	5.10049	5.05018	1.2025	2.01456	1.38071	0.998622
ENST00000600880.5	ENSG00000197756.9	RPL37A-011	RPL37A	23.2389	19.3752	23.9079	24.8793	17.3717	22.7423	0	1.98596	4.53909	4.27688	4.58002	4.63745	4.1195	4.50794	-6.64386	0.997083
ENST00000282561.3	ENSG00000152661.7	GJA1-001	GJA1	9.73546	11.1989	14.9662	13.1471	0.485863	0.641175	2.56417	1.98106	3.28473	3.48657	3.9046	3.71777	-1.01199	-0.618883	1.36411	0.993537
ENST00000318607.9	ENSG00000070756.15	PABPC1-001	PABPC1	11.6429	10.5421	17.63	15.3349	4.22226	4.61359	1.28505	1.97749	3.54262	3.39946	4.14078	3.93969	2.08143	2.20901	0.373008	0.990948
ENST00000512737.5	ENSG00000243678.11	NME2-001	NME2	14.9423	14.0056	15.2944	18.3311	3.70221	3.13626	0.624511	1.94969	3.9023	3.80896	3.93587	4.19701	1.89228	1.65364	-0.656283	0.970625
ENST00000374291.5	ENSG00000117632.22	STMN1-005	STMN1	10.0105	12.9605	12.1892	9.30145	2.1667	4.59961	0.593701	1.94931	3.32488	3.69716	3.60871	3.21901	1.12214	2.20464	-0.728094	0.970346
ENST00000304141.4	ENSG00000168497.4	SDPR-001	SDPR	8.67529	9.40273	21.2319	18.7745	2.89553	3.60933	2.44511	1.94769	3.11857	3.23461	4.40884	4.23147	1.5388	1.85572	1.29579	0.969152
ENST00000378609.8	ENSG00000078369.17	GNB1-001	GNB1	10.0824	11.1201	12.7767	12.7426	1.73011	1.9712	0.965977	1.93826	3.3352	3.47639	3.67657	3.67272	0.799179	0.986375	-0.0350809	0.962186
ENST00000309318.7	ENSG00000173457.10	PPP1R14B-001	PPP1R14B	10.0913	10.8534	11.0503	11.0811	1.1423	3.54662	2.53898	1.92349	3.33647	3.4414	3.46732	3.47133	0.204516	1.83051	1.34992	0.951207
ENST00000295927.3	ENSG00000163661.3	PTX3-001	PTX3	27.6606	30.997	39.827	34.8032	0.757116	1.58878	2.72518	1.91413	4.79028	4.95452	5.31604	5.12156	-0.382483	0.676971	1.45164	0.944206
ENST00000215754.7	ENSG00000240972.1	MIF-001	MIF	7.39288	8.1866	10.382	13.4393	1.44808	1.45558	1.88914	1.89833	2.88809	3.03503	3.3774	3.74946	0.54407	0.551472	0.925346	0.932311
ENST00000330244.10	ENSG00000182774.10	RPS17-001	RPS17	76.2362	91.4517	125.644	105.72	30.6277	34.0444	15.312	1.89603	6.25259	6.5151	6.97331	6.72424	4.93724	5.08977	3.93753	0.930571
ENST00000329759.5	ENSG00000185112.5	FAM43A-001	FAM43A	8.23871	9.70717	14.9482	12.6658	1.65159	3.2234	2.53499	1.87429	3.04417	3.28054	3.90286	3.664	0.732564	1.69305	1.34766	0.914021
ENST00000377803.3	ENSG00000197061.4	HIST1H4C-001	HIST1H4C	13.8393	15.3659	18.6892	17.3121	3.91638	4.14635	4.69401	1.86393	3.79174	3.9426	4.2249	4.11454	1.9732	2.05532	2.23389	0.906067
ENST00000300026.3	ENSG00000166794.4	PPIB-001	PPIB	26.5005	28.0438	36.0407	30.1481	3.9374	4.5806	2.32484	1.84104	4.72849	4.81012	5.17196	4.91447	1.9809	2.19868	1.22332	0.888336
ENST00000451137.6	ENSG00000142871.16	CYR61-001	CYR61	21.5358	24.5031	30.3077	26.4502	1.6715	2.19794	3.09624	1.83648	4.42933	4.61548	4.92209	4.72575	0.749749	1.1427	1.63517	0.884778
ENST00000340385.5	ENSG00000117592.8	PRDX6-001	PRDX6	6.96971	7.50386	11.2141	10.0475	1.86991	1.93484	1.81511	1.80268	2.80317	2.90955	3.48853	3.3302	0.910664	0.959651	0.867983	0.858124
ENST00000342213.2	ENSG00000176435.6	CLEC14A-001	CLEC14A	12.7161	14.5081	17.0811	16.8753	1.01062	1.34659	1.94834	1.7742	3.66972	3.85978	4.09517	4.0777	0.0294458	0.439985	0.969631	0.835277
ENST00000296255.7	ENSG00000163902.11	RPN1-001	RPN1	9.29661	10.4902	13.494	11.5839	0.652101	0.797335	1.6577	1.76652	3.21826	3.39234	3.75531	3.53529	-0.594877	-0.308761	0.73786	0.829054
ENST00000280527.6	ENSG00000150938.9	CRIM1-001	CRIM1	15.0332	17.0271	29.8405	26.874	0.919894	1.56984	1.4901	1.75992	3.91104	4.09061	4.89968	4.74868	-0.104862	0.659778	0.585059	0.823684
ENST00000356950.1	ENSG00000197903.7	HIST1H2BK-001	HIST1H2BK	19.5597	20.0171	18.3009	16.5653	2.69098	6.93733	7.14816	1.7467	4.29055	4.32388	4.19463	4.05096	1.43348	2.79646	2.83959	0.812868
ENST00000533186.5	ENSG00000140988.15	RPS2-013	RPS2	18.3222	18.5538	32.6517	33.7548	0	0	0	1.7335	4.19631	4.21442	5.02953	5.07745	-6.64386	-6.64386	-6.64386	0.801986
ENST00000357903.7	ENSG00000142192.20	APP-001	APP	15.8995	16.5185	18.5129	18.1886	1.85289	0.646289	0.76267	1.71819	3.99182	4.04688	4.21124	4.18576	0.897542	-0.607597	-0.372076	0.789262
ENST00000296755.11	ENSG00000131711.14	MAP1B-001	MAP1B	8.37818	9.40473	12.8909	11.274	1.86815	3.37735	2.47635	1.71015	3.06836	3.23492	3.6894	3.49621	0.909312	1.76016	1.31403	0.782534
ENST00000615544.4	ENSG00000184009.9	ACTG1-201	ACTG1	7.84482	9.44929	24.2514	22.2693	9.35451	8.80761	7.14102	1.69019	2.97358	3.24173	4.60059	4.47763	3.2272	3.14039	2.83815	0.765696
ENST00000451270.6	ENSG00000182718.16	ANXA2-002	ANXA2	96.2701	100.678	164	149.8	20.8342	18.5582	1.6795	1.67479	6.58917	6.65375	7.35764	7.22699	4.38157	4.21476	0.756596	0.752569
ENST00000230461.10	ENSG00000112697.15	TMEM30A-002	TMEM30A	11.1099	12.7069	15.8355	12.5757	0.49179	0.544092	0.800966	1.66549	3.47507	3.66868	3.986	3.65371	-0.994844	-0.851803	-0.302287	0.744583
ENST00000341049.6	ENSG00000105974.11	CAV1-001	CAV1	13.6185	16.0433	26.7054	23.5237	5.70804	6.11419	0.626585	1.66236	3.76855	4.0048	4.7396	4.55666	2.51552	2.61452	-0.651575	0.741885
ENST00000245458.10	ENSG00000213741.9	RPS29-001	RPS29	64.7708	66.5888	76.1247	67.0261	9.83786	10.4563	2.72964	1.64499	6.01749	6.05742	6.25048	6.06687	3.29981	3.38768	1.45399	0.726822
ENST00000248564.5	ENSG00000127920.5	GNG11-001	GNG11	9.56733	9.77453	11.1493	10.1865	1.95991	2.41379	1.87491	1.62795	3.25962	3.2905	3.48017	3.35	0.97813	1.27726	0.914496	0.711891
ENST00000393600.7	ENSG00000071859.14	FAM50A-001	FAM50A	7.63802	7.79582	10.3744	10.428	0.664999	1.28848	0	1.62515	2.93509	2.96455	3.37635	3.38377	-0.567043	0.376824	-6.64386	0.709423
ENST00000392221.5	ENSG00000114942.13	EEF1B2-201	EEF1B2	19.5241	17.603	17.865	19.9381	2.94977	0.623026	0	1.62456	4.28792	4.13857	4.15987	4.31818	1.56549	-0.659663	-6.64386	0.708902
ENST00000360467.5	ENSG00000134871.17	COL4A2-001	COL4A2	17.904	19.5918	16.764	15.4212	1.45743	3.95104	1.99195	1.62158	4.16302	4.29291	4.06815	3.94778	0.553292	1.98588	1.00141	0.70627
ENST00000396856.5	ENSG00000111640.14	GAPDH-004	GAPDH	34.6245	36.8613	49.8798	48.1479	7.49636	4.54013	1.96959	1.60561	5.11414	5.20443	5.64067	5.5897	2.90811	2.18591	0.985202	0.692079
ENST00000296575.7	ENSG00000164161.9	HHIP-001	HHIP	12.3745	14.9408	21.5476	18.8182	0.56777	0.574971	1.64932	1.57957	3.63046	3.90215	4.43012	4.23482	-0.791433	-0.773563	0.730592	0.668637
ENST00000388835.3	ENSG00000111057.10	KRT18-002	KRT18	6.25108	4.20881	11.2006	10.7166	0.681853	0.797749	1.11853	1.57858	2.64641	2.07684	3.48679	3.42312	-0.531463	-0.308021	0.174445	0.667738
ENST00000356674.7	ENSG00000122566.20	HNRNPA2B1-002	HNRNPA2B1	25.9775	26.9038	40.0739	33.6457	8.27238	12.1247	4.82496	1.56641	4.69975	4.75027	5.32495	5.07278	3.05005	3.60107	2.2735	0.656643
ENST00000370982.3	ENSG00000172380.5	GNG12-001	GNG12	11.5831	12.894	21.8019	19.9734	1.56372	1.85178	1.72324	1.53258	3.53519	3.68975	4.44704	4.32073	0.654179	0.896683	0.793471	0.625345
ENST00000539687.5	ENSG00000113140.10	SPARC-007	SPARC	23.3152	26.2293	36.9097	41.2423	4.62614	13.0419	1.15963	1.53135	4.54382	4.71366	5.20632	5.3664	2.21292	3.70619	0.226052	0.624194
ENST00000451562.5	ENSG00000196262.13	PPIA-006	PPIA	22.5391	16.2669	41.3883	27.3996	9.80013	10.4875	0	1.51758	4.495	4.02475	5.3715	4.77661	3.29427	3.39197	-6.64386	0.611248
ENST00000374866.7	ENSG00000204262.11	COL5A2-001	COL5A2	9.69311	10.7801	19.0413	16.3979	0.545781	1.24174	1.44706	1.51203	3.27845	3.43164	4.25182	4.03632	-0.847412	0.323935	0.54306	0.605997
ENST00000315377.4	ENSG00000137154.12	RPS6-003	RPS6	43.6626	46.0557	63.5879	59.4121	14.0728	24.5231	4.87748	1.50303	5.44866	5.52562	5.99091	5.89293	3.81586	4.61666	2.28909	0.597441
ENST00000054950.3	ENSG00000049449.8	RCN1-002	RCN1	17.9075	19.3722	28.2115	26.1569	2.18081	2.19712	2.17984	1.4947	4.1633	4.27666	4.81872	4.70967	1.13146	1.14217	1.13083	0.589476
ENST00000353999.6	ENSG00000106682.14	EIF4H-002	EIF4H	10.5946	10.6019	13.2986	11.7502	1.91695	2.45873	1.40153	1.48505	3.40662	3.40761	3.73429	3.55584	0.946319	1.30377	0.49726	0.580194
ENST00000270792.9	ENSG00000142669.14	SH3BGRL3-001	SH3BGRL3	8.29798	8.39998	13.8291	11.8018	2.18779	2.15658	2.25139	1.4372	3.0545	3.0721	3.79068	3.56216	1.13605	1.11542	1.17721	0.533264
ENST00000287038.7	ENSG00000156482.10	RPL30-001	RPL30	44.05	47.3838	68.1617	59.6484	11.6952	12.8771	1.78494	1.43185	5.4614	5.56663	6.0911	5.89865	3.54908	3.68786	0.843936	0.527921
ENST00000269195.5	ENSG00000141429.13	GALNT1-001	GALNT1	7.38317	7.13026	10.4837	10.567	0.52556	0.161319	1.16272	1.41408	2.88619	2.83598	3.39145	3.40286	-0.90088	-2.54524	0.229859	0.51003
ENST00000313601.10	ENSG00000114353.16	GNAI2-001	GNAI2	12.5578	14.0425	19.5434	16.5574	4.30264	5.70366	1.97606	1.39837	3.65166	3.81275	4.28935	4.05028	2.10857	2.51442	0.989909	0.494026
ENST00000360718.5	ENSG00000161011.19	SQSTM1-002	SQSTM1	4.55577	4.40881	13.076	10.0937	1.9702	1.99893	1.99393	1.39769	2.19086	2.14366	3.70995	3.33681	0.985646	1.00643	1.00283	0.49333
ENST00000371817.7	ENSG00000130635.15	COL5A1-001	COL5A1	7.31372	9.36136	11.8542	11.8587	0.898514	2.3443	2.25851	1.38008	2.87258	3.22826	3.56854	3.56909	-0.138419	1.2353	1.18175	0.475168
ENST00000374695.7	ENSG00000142798.17	HSPG2-001	HSPG2	40.3566	44.7418	39.2003	35.8914	8.32383	9.12155	2.21509	1.34829	5.33509	5.48387	5.29316	5.16597	3.05898	3.19086	1.15386	0.441792
ENST00000375820.8	ENSG00000187498.14	COL4A1-001	COL4A1	23.5952	26.7454	23.0862	20.1928	1.45492	4.7597	1.33681	1.34625	4.56103	4.74176	4.52958	4.33648	0.550822	2.2539	0.429546	0.439623
ENST00000229379.2	ENSG00000111775.2	COX6A1-001	COX6A1	10.5973	9.29006	14.4451	14.7969	1.70197	1.13865	2.03978	1.33836	3.40699	3.21724	3.85351	3.8882	0.775657	0.199939	1.03547	0.431206
ENST00000377474.3	ENSG00000178695.5	KCTD12-001	KCTD12	9.65274	11.1448	19.0079	16.9571	1.73153	1.71613	1.46411	1.32817	3.27243	3.47959	4.24929	4.08467	0.800355	0.787541	0.559844	0.420261
ENST00000286091.8	ENSG00000155660.10	PDIA4-001	PDIA4	9.64193	10.5638	13.6019	12.4675	0.993667	1.82952	1.52244	1.32723	3.27082	3.40242	3.7668	3.64126	0.00528069	0.879329	0.615831	0.419248
ENST00000273223.10	ENSG00000144713.12	RPL32-002	RPL32	30.5505	28.8608	37.9343	32.8715	5.69478	11.0787	1.74664	1.31787	4.9336	4.85154	5.24581	5.0392	2.51217	3.47102	0.812819	0.409114
ENST00000263398.10	ENSG00000026508.17	CD44-003	CD44	6.59505	7.59289	14.6271	12.4546	0.441172	0.355297	2.29578	1.28666	2.72357	2.92655	3.87156	3.63976	-1.14825	-1.45286	1.20525	0.3748
ENST00000258341.4	ENSG00000135862.5	LAMC1-001	LAMC1	9.04673	9.99903	13.5059	12.3976	0.607979	0.890749	1.45841	1.27406	3.17899	3.32323	3.75659	3.63315	-0.69437	-0.150803	0.554255	0.360713
ENST00000313961.9	ENSG00000143248.12	RGS5-001	RGS5	11.9157	12.7698	22.7436	20.6033	3.08618	1.20532	1.56041	1.26043	3.576	3.67579	4.50802	4.3655	1.63049	0.281336	0.651141	0.345317
ENST00000301587.8	ENSG00000167863.11	ATP5H-001	ATP5H	8.99865	9.55181	16.1657	13.4444	2.08048	3.10213	0	1.25757	3.17131	3.25728	4.01576	3.75001	1.06383	1.6379	-6.64386	0.342065
ENST00000382361.7	ENSG00000075618.17	FSCN1-001	FSCN1	11.2452	13.0063	11.9753	10.9206	1.63979	1.85618	1.04033	1.252	3.49252	3.70225	3.58319	3.4503	0.722282	0.900088	0.0708427	0.335712
ENST00000311549.10	ENSG00000122026.10	RPL21-001	RPL21	27.4031	25.2911	39.1938	33.0713	10.7784	13.6224	2.53464	1.24667	4.77679	4.66113	5.29292	5.04794	3.43141	3.76897	1.34746	0.329606
ENST00000217652.7	ENSG00000101608.12	MYL12A-001	MYL12A	8.92541	9.96656	14.7107	12.5206	2.26721	3.77601	0.672867	1.20734	3.15953	3.31854	3.87977	3.64738	1.18727	1.92068	-0.550323	0.283732
ENST00000295633.7	ENSG00000163430.11	FSTL1-001	FSTL1	14.148	15.6141	26.5782	23.3036	0.567273	0.561639	1.22519	1.1762	3.82355	3.9657	4.73271	4.5431	-0.792674	-0.806824	0.304733	0.246347
ENST00000295006.5	ENSG00000162909.17	CAPN2-001	CAPN2	11.1909	12.3061	17.4014	15.3813	1.42986	1.8426	1.70019	1.174	3.48554	3.62247	4.12196	3.94404	0.525929	0.889551	0.774157	0.243669
ENST00000343677.3	ENSG00000187837.3	HIST1H1C-001	HIST1H1C	26.6803	26.7092	31.1576	29.0938	4.12624	7.83969	4.3868	1.16867	4.73824	4.7398	4.96198	4.86314	2.04832	2.97264	2.13645	0.23716
ENST00000355653.7	ENSG00000108828.15	VAT1-001	VAT1	11.9127	12.286	18.9368	16.747	2.20831	1.90028	2.31136	1.16331	3.57564	3.62012	4.24388	4.06669	1.14946	0.933784	1.21497	0.230584
ENST00000304312.4	ENSG00000169020.9	ATP5I-001	ATP5I	12.6267	11.3381	19.0871	16.2643	3.80995	6.92881	0.978419	1.16281	3.65955	3.50438	4.25528	4.02452	1.93355	2.79469	-0.0168054	0.229969
ENST00000262768.11	ENSG00000035862.12	TIMP2-001	TIMP2	10.7371	12.0827	17.0594	14.6927	0.659644	1.11933	0.858917	1.16045	3.42588	3.59606	4.09334	3.87801	-0.578534	0.175467	-0.20271	0.227063
ENST00000372764.3	ENSG00000122861.15	PLAU-001	PLAU	2.69845	3.4704	13.3966	12.6272	0	0.206043	0.0492227	1.15415	1.43747	1.79925	3.74487	3.6596	-6.64386	-2.21061	-4.07771	0.219277
ENST00000242465.3	ENSG00000122862.4	SRGN-001	SRGN	37.27	40.5977	70.5418	57.8461	1.92396	2.24233	0.456686	1.1526	5.22033	5.34368	6.14061	5.8544	0.951558	1.17142	-1.09948	0.217355
ENST00000314133.3	ENSG00000176340.3	COX8A-001	COX8A	8.59514	7.24728	12.1068	11.4899	0.767714	1.91032	4.53557	1.14646	3.1052	2.85943	3.59894	3.52355	-0.362688	0.941347	2.18446	0.209715
ENST00000219070.8	ENSG00000087245.12	MMP2-001	MMP2	10.9593	10.8979	12.669	12.516	0.778027	1.22161	0.927967	1.1313	3.4554	3.4473	3.66437	3.64685	-0.343683	0.300545	-0.0923909	0.190678
ENST00000272233.5	ENSG00000143878.9	RHOB-001	RHOB	19.0392	20.3265	29.6525	26.8254	3.39016	5.73913	1.85823	1.12833	4.25166	4.346	4.89057	4.74607	1.7656	2.52334	0.901672	0.186919
ENST00000541364.5	ENSG00000167553.15	TUBA1C-002	TUBA1C	14.2623	14.9012	9.87232	11.7218	1.7694	2.50187	0	1.12823	3.83515	3.89832	3.30485	3.55235	0.831391	1.32876	-6.64386	0.186792
ENST00000400337.6	ENSG00000182871.14	COL18A1-002	COL18A1	9.6269	11.3777	11.1351	10.1429	1.43324	2.02057	0.721254	1.12739	3.26857	3.5094	3.47834	3.34382	0.529311	1.02188	-0.451555	0.185727
ENST00000519004.5	ENSG00000070756.15	PABPC1-002	PABPC1	23.1977	25.9012	33.6727	29.1134	7.26938	7.67966	5.32536	1.12084	4.53653	4.6955	5.07394	4.86411	2.86382	2.94292	2.41559	0.177395
ENST00000332556.4	ENSG00000185896.10	LAMP1-001	LAMP1	14.7668	16.9257	20.4496	18.6476	1.00967	0.916456	1.17061	1.11813	3.88526	4.082	4.35471	4.22169	0.0281023	-0.110206	0.239532	0.173933
ENST00000457131.1	ENSG00000144713.12	RPL32-005	RPL32	4.75354	13.6975	24.8739	21.6968	7.80888	13.6563	6.05796	1.10203	2.25203	3.77689	4.63714	4.44008	2.96696	3.77255	2.60121	0.153196
ENST00000305366.7	ENSG00000169908.11	TM4SF1-001	TM4SF1	13.8325	16.0456	24.1266	21.5367	1.41698	1.78168	1.13004	1.09101	3.79103	4.005	4.59315	4.4294	0.512965	0.841313	0.189084	0.138828
ENST00000332598.6	ENSG00000184840.11	TMED9-001	TMED9	10.003	10.3954	13.0264	10.6424	0.612811	0.855687	0.635123	1.09018	3.3238	3.37926	3.70447	3.41311	-0.683134	-0.208083	-0.632354	0.13774
ENST00000398606.7	ENSG00000084207.15	GSTP1-001	GSTP1	21.7243	21.9711	36.8208	33.6412	5.91545	5.81891	1.63649	1.08194	4.4419	4.45819	5.20284	5.07259	2.56692	2.54323	0.719394	0.126894
ENST00000316448.9	ENSG00000179218.13	CALR-001	CALR	48.1074	51.9877	66.6511	59.0855	4.16985	6.29844	0	1.0817	5.58849	5.70038	6.05877	5.88498	2.06345	2.65728	-6.64386	0.126576
ENST00000222399.10	ENSG00000091136.13	LAMB1-001	LAMB1	13.6878	15.3274	18.4779	19.5392	1.68087	2.03744	0.502446	1.07322	3.77587	3.93898	4.20851	4.28904	0.757766	1.03382	-0.964528	0.115326
ENST00000389131.7	ENSG00000134013.15	LOXL2-001	LOXL2	14.5667	16.2676	26.8174	24.6392	1.29169	1.45821	0.656912	1.06906	3.86559	4.02482	4.74564	4.62347	0.380386	0.554058	-0.584432	0.109775
ENST00000261405.9	ENSG00000110799.13	VWF-002	VWF	22.9949	24.7651	13.0815	11.9118	2.59407	6.8309	1.46041	1.05059	4.52387	4.63082	3.71056	3.57553	1.38077	2.77419	0.556218	0.0848671
ENST00000261978.8	ENSG00000119681.11	LTBP2-001	LTBP2	10.6874	12.6413	18.4464	16.4788	0.540892	1.22802	1.39815	1.04713	3.41919	3.66121	4.20605	4.04341	-0.860159	0.308035	0.493801	0.0801528
ENST00000311852.10	ENSG00000157227.12	MMP14-001	MMP14	16.5019	18.3886	19.7431	17.701	1.29737	1.99868	2.35965	1.0295	4.04543	4.20152	4.30401	4.14657	0.386667	1.00625	1.24467	0.0558898
ENST00000399808.4	ENSG00000142089.15	IFITM3-001	IFITM3	18.6183	19.2424	30.1496	27.3834	3.39502	3.61858	0	1.02443	4.21942	4.26697	4.91455	4.77576	1.76766	1.85941	-6.64386	0.048836
ENST00000216968.4	ENSG00000101000.5	PROCR-001	PROCR	13.7097	14.7043	19.3786	17.8604	1.56762	1.10864	2.11553	1.02413	3.77818	3.87915	4.27714	4.1595	0.65775	0.161746	1.08782	0.0484176
ENST00000621411.1	ENSG00000274267.1	HIST1H3B-001	HIST1H3B	26.1078	29.1033	28.8766	25.8565	2.77576	2.7285	4.20444	1.00044	4.70696	4.86361	4.85233	4.69301	1.47807	1.45339	2.07534	0.0149837
ENST00000252804.8	ENSG00000130508.10	PXDN-001	PXDN	13.9854	15.9327	15.1492	14.042	0.924484	0.979836	0.789639	0.977298	3.80688	3.99482	3.92212	3.8127	-0.0977581	-0.0147386	-0.322579	-0.0184425
ENST00000256689.9	ENSG00000134294.13	SLC38A2-001	SLC38A2	9.55525	11.0691	17.3004	14.3379	0.529735	0	0.7529	0.973817	3.2578	3.46977	4.11357	3.84277	-0.889677	-6.64386	-0.390434	-0.0235381
ENST00000228945.8	ENSG00000111348.8	ARHGDIB-001	ARHGDIB	20.7692	21.5382	29.049	27.0142	4.7548	5.84896	0.682673	0.970684	4.37707	4.4295	4.86091	4.75618	2.25242	2.55064	-0.529754	-0.0281398
ENST00000274289.7	ENSG00000145632.14	PLK2-001	PLK2	7.68479	8.67351	21.9568	18.8729	1.78095	1.07741	1.58531	0.947672	2.94388	3.11828	4.45725	4.23901	0.840725	0.120896	0.673837	-0.0623965
ENST00000300060.6	ENSG00000166825.13	ANPEP-001	ANPEP	12.0453	13.1823	19.2613	17.3631	1.4308	1.36147	1.43213	0.937904	3.5916	3.72162	4.26838	4.11878	0.52687	0.455723	0.528201	-0.0771871
ENST00000193403.10	ENSG00000072110.13	ACTN1-001	ACTN1	13.8685	14.7328	19.3399	18.4642	1.88526	2.89204	1.27381	0.932261	3.79478	3.88194	4.27425	4.20744	0.922396	1.53707	0.360432	-0.0858014
ENST00000396984.1	ENSG00000180596.7	HIST1H2BC-002	HIST1H2BC	13.4492	14.3417	15.9502	18.0174	2.34642	6.17794	2.83833	0.928938	3.75052	3.84315	3.99641	4.17212	1.2366	2.62946	1.51012	-0.0908982
ENST00000539310.5	ENSG00000102024.17	PLS3-009	PLS3	9.60469	11.9076	19.0729	16.0353	1.36149	1.25162	0	0.927079	3.26524	3.57502	4.25421	4.00408	0.455744	0.335277	-6.64386	-0.0937574
ENST00000358739.4	ENSG00000196747.4	HIST1H2AI-001	HIST1H2AI	13.9907	13.6802	16.1077	12.8731	0.97244	3.39999	1.06971	0.923434	3.80743	3.77507	4.01057	3.68741	-0.0255588	1.76977	0.110644	-0.0993801
ENST00000360184.8	ENSG00000197102.10	DYNC1H1-001	DYNC1H1	7.13813	8.03497	11.7089	10.8781	0.921421	1.35444	1.06135	0.918952	2.83757	3.00809	3.55077	3.44468	-0.102495	0.448309	0.0994299	-0.106324
ENST00000269593.4	ENSG00000141753.6	IGFBP4-001	IGFBP4	16.497	16.9858	10.2171	9.26628	2.76877	2.4802	1.75923	0.915296	4.04501	4.08711	3.35433	3.21355	1.47445	1.31626	0.823122	-0.112013
ENST00000222005.6	ENSG00000105401.8	CDC37-001	CDC37	8.34264	10.181	14.4991	12.0508	1.76521	3.56298	0	0.915234	3.06223	3.34922	3.85889	3.59225	0.82799	1.83713	-6.64386	-0.11211
ENST00000380191.8	ENSG00000057608.16	GDI2-001	GDI2	11.142	12.9606	15.5514	13.1549	2.45202	1.93122	1.74741	0.913373	3.47923	3.69717	3.9599	3.71862	1.29984	0.956964	0.813451	-0.115015
ENST00000314888.9	ENSG00000137076.20	TLN1-001	TLN1	8.73946	10.2003	14.139	13.1592	1.20469	1.4571	1.40717	0.905106	3.12919	3.35195	3.82263	3.7191	0.280588	0.552967	0.503013	-0.127989
ENST00000532359.5	ENSG00000166441.12	RPL27A-006	RPL27A	20.2895	15.9658	23.2813	21.0859	12.5966	6.92735	0	0.842997	4.34337	3.99782	4.54172	4.39889	3.65611	2.79438	-6.64386	-0.229387
ENST00000225655.5	ENSG00000108518.7	PFN1-001	PFN1	26.502	27.1071	40.8337	36.7539	5.11308	6.14542	1.31433	0.829901	4.72857	4.76113	5.35204	5.20022	2.35701	2.62186	0.405263	-0.251709
ENST00000237654.8	ENSG00000118816.9	CCNI-001	CCNI	8.57316	9.5557	12.5245	11.444	2.71815	2.3449	1.38583	0.813241	3.10151	3.25787	3.64783	3.51778	1.44792	1.23567	0.481123	-0.280613
ENST00000263574.9	ENSG00000084234.16	APLP2-005	APLP2	15.827	16.944	19.45	18.1057	0.763602	0	0	0.808915	3.98523	4.08355	4.28244	4.17917	-0.370337	-6.64386	-6.64386	-0.288214
ENST00000406022.6	ENSG00000147403.16	RPL10-011	RPL10	27.6141	25.0848	43.011	36.1408	5.37748	10.6487	0	0.787921	4.78786	4.64932	5.42697	5.17596	2.42961	3.41396	-6.64386	-0.325682
ENST00000370873.8	ENSG00000101182.14	PSMA7-001	PSMA7	14.5955	14.8674	19.3276	19.4049	2.77017	3.039	1.78232	0.780549	3.86844	3.89505	4.27334	4.27909	1.47517	1.60834	0.841828	-0.339073
ENST00000347512.7	ENSG00000130255.12	RPL36-003	RPL36	25.1414	30.0205	33.3978	34.3833	5.74064	5.76955	3.90528	0.776458	4.65257	4.90836	5.06211	5.10406	2.52372	2.53096	1.96912	-0.346558
ENST00000280258.5	ENSG00000150687.11	PRSS23-001	PRSS23	13.6079	14.588	27.1015	24.0527	0.779252	0.712883	1.32262	0.748519	3.76743	3.8677	4.76083	4.58873	-0.341442	-0.468166	0.414265	-0.398743
ENST00000322764.9	ENSG00000159840.15	ZYX-001	ZYX	12.7795	9.55242	10.3962	12.2278	1.235	1.62401	1.48579	0.745024	3.67689	3.25738	3.37937	3.61327	0.316146	0.708417	0.580908	-0.405406
ENST00000290541.6	ENSG00000159377.10	PSMB4-001	PSMB4	9.18686	9.62073	13.8844	12.6572	2.33767	1.94224	1.54141	0.726117	3.20114	3.26765	3.79643	3.66303	1.23123	0.96513	0.63358	-0.441993
ENST00000237500.9	ENSG00000118680.12	MYL12B-001	MYL12B	23.1143	22.3988	36.493	33.0697	5.87283	3.69054	0.966112	0.726025	4.53134	4.48599	5.18994	5.04787	2.55651	1.88774	-0.0348814	-0.442173
ENST00000359263.8	ENSG00000138119.16	MYOF-005	MYOF	6.44403	6.79137	10.7424	10.0877	1.38561	1.82349	0.00318441	0.70502	2.6902	2.76583	3.42659	3.33595	0.480896	0.874592	-6.24502	-0.483944
ENST00000374525.5	ENSG00000241978.9	AKAP2-001	AKAP2	6.06989	7.13384	13.7584	12.5445	0.937089	0.929386	1.36511	0.703326	2.60405	2.8367	3.78329	3.65013	-0.0784281	-0.09021	0.459547	-0.487367
ENST00000538617.5	ENSG00000150991.14	UBC-003	UBC	10.7887	12.6024	15.733	15.6606	2.40024	4.4481	0.5391	0.702977	3.43279	3.65677	3.97664	3.96999	1.26918	2.15643	-0.864859	-0.488073
ENST00000439602.6	ENSG00000231500.6	RPS18-001	RPS18	106.094	118.692	141.148	126.537	35.1953	38.3971	4.17774	0.693711	6.72934	6.8912	7.14117	6.98353	5.13772	5.2633	2.06617	-0.506945
ENST00000341529.7	ENSG00000179776.17	CDH5-001	CDH5	23.9536	26.276	30.6784	28.663	1.86082	2.15814	0	0.663065	4.58277	4.71622	4.93962	4.84162	0.903671	1.11646	-6.64386	-0.571182
ENST00000330938.7	ENSG00000183255.11	PTTG1IP-001	PTTG1IP	13.9576	14.8793	21.9775	19.269	0.610461	1.20596	0.607815	0.659739	3.80401	3.8962	4.45861	4.26896	-0.688588	0.282096	-0.694753	-0.578329
ENST00000394555.6	ENSG00000115380.19	EFEMP1-001	EFEMP1	27.1646	33.6834	54.3837	45.6054	2.44825	1.27183	2.54072	0.637723	4.76419	5.07439	5.76537	5.51145	1.29763	0.358205	1.3509	-0.626551
ENST00000474024.5	ENSG00000125868.15	DSTN-002	DSTN	8.53949	9.9515	17.7576	15.3758	2.10912	2.31264	0.538379	0.624315	3.09584	3.31636	4.15118	3.94353	1.08347	1.21577	-0.866755	-0.656729
ENST00000409733.5	ENSG00000071082.10	RPL31-010	RPL31	15.2829	16.157	19.0312	19.6705	3.34265	3.82333	3.02257	0.599437	3.93479	4.01498	4.25105	4.29869	1.7453	1.9386	1.60054	-0.714451
ENST00000339438.10	ENSG00000009307.15	CSDE1-001	CSDE1	7.86663	10.0371	14.2596	12.4129	1.53848	0.795058	0	0.588025	2.97758	3.32871	3.83487	3.63493	0.630853	-0.312835	-6.64386	-0.741722
ENST00000224073.5	ENSG00000107223.12	EDF1-001	EDF1	14.5324	14.5042	19.2452	19.6834	4.16784	7.59958	3.0974	0.586465	3.86219	3.85939	4.26718	4.29964	2.06276	2.92782	1.63571	-0.745491
ENST00000361475.6	ENSG00000198959.11	TGM2-002	TGM2	16.1827	17.4406	19.2976	17.3488	3.19492	1.7614	1.47398	0.575696	4.01727	4.1252	4.2711	4.1176	1.68029	0.82489	0.569472	-0.771776
ENST00000425695.5	ENSG00000102241.11	HTATSF1-003	HTATSF1	12.6614	12.2906	15.9138	16.1125	0.801493	0.544585	1.30662	0.567936	3.6635	3.62066	3.99311	4.011	-0.301349	-0.850519	0.396839	-0.791018
ENST00000541679.7	ENSG00000132341.11	RAN-012	RAN	10.3214	10.3597	12.2971	10.5385	1.91268	2.49563	2.39547e-08	0.549139	3.36896	3.3743	3.62142	3.39897	0.943119	1.32517	-6.64385	-0.838721
ENST00000270776.12	ENSG00000142657.20	PGD-001	PGD	10.6019	11.2179	18.9399	15.9652	3.4073	3.09186	0.844753	0.548461	3.40761	3.48902	4.24412	3.99776	1.77286	1.63313	-0.226421	-0.840472
ENST00000237530.10	ENSG00000118705.16	RPN2-001	RPN2	9.33927	10.0999	12.5269	11.9268	0.625626	0.585279	0	0.510843	3.22485	3.3377	3.64811	3.57734	-0.65375	-0.748362	-6.64386	-0.94108
ENST00000242577.10	ENSG00000088986.10	DYNLL1-001	DYNLL1	17.9484	17.9362	24.1971	22.8514	4.22247	3.28885	1.18611	0.459589	4.16659	4.16561	4.59736	4.51484	2.0815	1.72196	0.25835	-1.09053
ENST00000231061.8	ENSG00000113140.10	SPARC-001	SPARC	10.4463	11.7343	17.68	15.1127	0.676071	0.462414	1.36598	0.433904	3.3863	3.55389	4.14486	3.91864	-0.54357	-1.08188	0.46046	-1.17168
ENST00000293379.8	ENSG00000161638.10	ITGA5-001	ITGA5	35.7572	39.8669	55.4891	51.8248	1.66646	2.09923	0.899953	0.433617	5.16057	5.31748	5.79439	5.69585	0.745418	1.07672	-0.136136	-1.17261
ENST00000263645.9	ENSG00000110651.11	CD81-001	CD81	10.4027	11.646	14.3205	14.688	0.470343	0.525002	0.219912	0.420626	3.38027	3.543	3.84102	3.87755	-1.05786	-0.902384	-2.12085	-1.21549
ENST00000296511.9	ENSG00000164111.14	ANXA5-001	ANXA5	16.0348	20.5463	31.7774	27.2595	3.77512	1.9906	0.972113	0.360776	4.00403	4.36151	4.99038	4.76922	1.92034	1.00043	-0.0260391	-1.43138
ENST00000252809.3	ENSG00000130513.6	GDF15-001	GDF15	8.21196	7.68358	13.1476	12.435	1.10593	0.67736	0.96023	0.357647	3.03948	2.94366	3.71782	3.63749	0.158247	-0.540862	-0.0436013	-1.44361
ENST00000394945.5	ENSG00000152377.13	SPOCK1-001	SPOCK1	11.7696	10.1936	16.8407	15.7588	0.464419	0	0.980032	0.355795	3.55822	3.35101	4.07474	3.979	-1.07577	-6.64386	-0.0144529	-1.45089
ENST00000244741.9	ENSG00000124762.13	CDKN1A-001	CDKN1A	8.00452	7.03904	17.1761	15.0753	0.779726	0.632338	0	0.347751	3.00262	2.81743	4.10317	3.91507	-0.340576	-0.638595	-6.64386	-1.48297
ENST00000381125.8	ENSG00000067057.16	PFKP-003	PFKP	9.91263	10.3145	14.0184	13.5808	1.61168	1.88788	1.34378	0.343255	3.31072	3.368	3.81028	3.76456	0.697489	0.924389	0.436993	-1.50122
ENST00000569798.5	ENSG00000149925.17	ALDOA-010	ALDOA	7.44271	5.09559	13.3497	11.0152	1.30566	0.829925	1.23934	0.340204	2.89777	2.35208	3.73982	3.46273	0.395787	-0.251668	0.321166	-1.51373
ENST00000360472.8	ENSG00000162734.12	PEA15-001	PEA15	7.75163	7.59061	13.2695	10.9853	1.21246	1.56424	1.70004	0.315208	2.95636	2.92612	3.73113	3.45882	0.289787	0.654656	0.77403	-1.62057
ENST00000196061.4	ENSG00000083444.16	PLOD1-001	PLOD1	9.99109	10.1425	11.823	11.4859	0.516521	0.886713	0.687146	0.303978	3.32209	3.34376	3.56474	3.52305	-0.925437	-0.157282	-0.520467	-1.67126
ENST00000415912.6	ENSG00000117298.14	ECE1-001	ECE1	11.2011	11.4674	14.4305	13.2575	0.731429	1.2813	1.70007	0.300556	3.48686	3.52072	3.85205	3.72982	-0.43162	0.368824	0.774055	-1.68707
ENST00000577640.1	ENSG00000170315.13	UBB-008	UBB	10.524	12.7122	18.9572	15.4599	2.24147	2.17422	0	0.300418	3.39698	3.66928	4.24543	3.95139	1.17087	1.12712	-6.64386	-1.68772
ENST00000373203.8	ENSG00000106991.13	ENG-002	ENG	23.083	22.7201	29.263	26.714	1.08051	1.93902	0.823127	0.297332	4.52938	4.50653	4.8715	4.74006	0.125003	0.962749	-0.263392	-1.70213
ENST00000395850.7	ENSG00000085063.14	CD59-002	CD59	26.0136	29.2418	41.3935	39.9499	1.87647	2.65822	0.866759	0.245564	4.70175	4.87045	5.37168	5.32048	0.915689	1.41588	-0.189748	-1.96824
ENST00000356005.8	ENSG00000115414.18	FN1-013	FN1	12.8719	15.2602	31.8015	24.104	5.1765e-05	2.02763	0	0.235747	3.68727	3.93265	4.99148	4.5918	-6.63641	1.02689	-6.64386	-2.02475
ENST00000264036.5	ENSG00000076706.16	MCAM-001	MCAM	27.5009	29.4381	41.7219	38.2644	1.80033	4.106	0.643271	0.216088	4.78193	4.8801	5.38308	5.25831	0.856253	2.04124	-0.614246	-2.14504
ENST00000270625.6	ENSG00000142534.6	RPS11-001	RPS11	65.2379	69.8912	91.8172	82.6884	26.5236	37.1089	7.10073	0.215105	6.02786	6.12725	6.52085	6.36979	4.72975	5.21408	2.83	-2.15133
ENST00000327892.12	ENSG00000196230.12	TUBB-001	TUBB	41.2251	45.1229	37.2677	33.718	6.04851	6.6418	1.51299	0.200198	5.3658	5.49611	5.22024	5.07587	2.59896	2.73374	0.606906	-2.25018
ENST00000404735.1	ENSG00000143947.13	RPS27A-002	RPS27A	48.9924	52.1163	66.2579	60.2234	14.9893	14.6396	4.05626	0.12875	5.61478	5.70394	6.05024	5.91249	3.90682	3.87279	2.0237	-2.84944
ENST00000339647.5	ENSG00000150991.14	UBC-001	UBC	21.9457	23.9466	37.7912	32.3529	3.32553	4.55455	0.669995	0.0937486	4.45652	4.58235	5.24036	5.01627	1.73792	2.19047	-0.556404	-3.26884
ENST00000366789.5	ENSG00000203685.9	STUM-201	STUM	13.6555	14.845	14.0147	13.0342	2.69437	5.11612	0.827729	0.0506973	3.77247	3.89288	3.8099	3.70534	1.43529	2.35787	-0.255444	-4.04222
ENST00000379060.8	ENSG00000133112.16	TPT1-011	TPT1	105.557	119.399	155.285	140.715	40.5904	75.0476	13.5892	0.0136981	6.72202	6.89977	7.27887	7.13673	5.34342	6.22993	3.76545	-5.39908
ENST00000379056.5	ENSG00000133112.16	TPT1-002	TPT1	31.0106	32.2041	47.7947	34.5651	4.50954	7.36467	5.82587	0.0102119	4.95515	5.00962	5.57908	5.11166	2.17618	2.88258	2.54495	-5.62865
ENST00000547649.5	ENSG00000092841.18	MYL6-002	MYL6	60.236	68.9813	110.788	100.986	16.2915	31.5999	0	0.000762012	5.91279	6.10834	6.79179	6.65815	4.02693	4.9823	-6.64386	-6.53791
ENST00000295956.8	ENSG00000136068.14	FLNB-001	FLNB	7.63587	9.88066	14.1681	11.8649	1.38748	2.16477	0.000174877	0.000699124	2.93468	3.30607	3.82559	3.56984	0.482828	1.12086	-6.61884	-6.54636
ENST00000293831.12	ENSG00000161960.14	EIF4A1-001	EIF4A1	29.7816	30.4655	38.0836	31.1615	5.72625	6.12122	0.686124	0.000406252	4.89683	4.92958	5.25148	4.96216	2.52011	2.61617	-0.522584	-6.58641
ENST00000295955.13	ENSG00000163682.15	RPL9-001	RPL9	49.6045	53.0179	71.3581	67.6257	15.6715	20.3308	0	0.000250169	5.63269	5.72868	6.15721	6.07971	3.97099	4.3463	-6.64386	-6.60821
ENST00000371646.9	ENSG00000096384.19	HSP90AB1-003	HSP90AB1	41.1476	43.4564	51.8449	44.7622	8.39296	11.1126	2.02859	0.000126365	5.36309	5.44183	5.69641	5.48453	3.0709	3.47542	1.02757	-6.62574
ENST00000619580.4	ENSG00000159335.15	PTMS-201	PTMS	13.2445	13.9645	18.8117	9.78952	4.95068	5.68477e-05	0	8.03246e-05	3.72841	3.80472	4.23433	3.29271	2.31054	-6.63568	-6.64386	-6.63231
ENST00000413699.5	ENSG00000174748.18	RPL15-002	RPL15	11.8275	12.8106	14.0694	13.1244	3.4818	3.69858	0.0241793	6.48745e-05	3.56529	3.68039	3.81551	3.71528	1.80397	1.89087	-4.87073	-6.63453
ENST00000535788.1	ENSG00000170315.13	UBB-005	UBB	17.3407	16.0224	24.7338	23.4745	4.43941	5.15741	2.60612	4.97238e-05	4.11692	4.00292	4.629	4.55364	2.15361	2.36944	1.38743	-6.6367
ENST00000247461.8	ENSG00000127022.14	CANX-001	CANX	17.9888	19.8735	26.441	21.4052	1.38939	1.43983	1.59759	1.28598e-05	4.16983	4.3135	4.72525	4.42056	0.484798	0.535884	0.6849	-6.642
ENST00000391971.6	ENSG00000168385.17	SEPT2-007	2017-09-02	11.2277	9.9562	16.1931	14.145	2.77819	2.70337	0	1.82202e-06	3.49027	3.31704	4.0182	3.82324	1.47933	1.44009	-6.64386	-6.64359
ENST00000351986.10	ENSG00000181163.13	NPM1-002	NPM1	10.6446	8.69749	12.1212	10.5923	2.68896	4.93719	0	2.17719e-07	3.4134	3.12226	3.60065	3.40631	1.4324	2.30661	-6.64386	-6.64382
ENST00000395958.5	ENSG00000164924.17	YWHAZ-201	YWHAZ	12.2496	15.8862	20.1091	17.9495	3.82925	2.42194	0	3.92519e-08	3.61584	3.99061	4.33049	4.16668	1.94082	1.28211	-6.64386	-6.64385
ENST00000487273.6	ENSG00000168615.11	ADAM9-001	ADAM9	10.7332	12.3786	23.2415	20.8396	0.67152	0.651457	0	1.9483e-09	3.42535	3.63094	4.53925	4.38195	-0.553172	-0.596281	-6.64386	-6.64386
ENST00000309579.7	ENSG00000173915.14	USMG5-002	USMG5	18.6843	19.4551	26.4347	25.0058	4.29568	7.10064	11.7841	0	4.22453	4.28282	4.72491	4.64477	2.10624	2.82998	3.55999	-6.64386
ENST00000456586.5	ENSG00000197756.9	RPL37A-007	RPL37A	70.2973	72.5541	105.412	84.3116	24.3045	38.8501	10.6038	0	6.1356	6.18118	6.72003	6.39783	4.60375	5.28022	3.40787	-6.64386
ENST00000222247.9	ENSG00000105640.12	RPL18A-001	RPL18A	58.4845	63.1497	79.3678	67.1678	15.9417	21.7004	9.75774	0	5.87023	5.98093	6.31066	6.06991	3.99564	4.44031	3.28802	-6.64386
ENST00000348108.8	ENSG00000092841.18	MYL6-024	MYL6	33.9076	29.9603	54.092	38.1416	3.43771	7.74273	6.88623	0	5.08396	4.90546	5.75761	5.25367	1.78564	2.9547	2.78581	-6.64386
ENST00000355968.10	ENSG00000196262.13	PPIA-002	PPIA	42.907	44.9554	70.1237	62.2815	10.646	14.6963	6.12365	0	5.42348	5.49074	6.13204	5.96096	3.41359	3.87836	2.61675	-6.64386
ENST00000435882.5	ENSG00000174748.18	RPL15-005	RPL15	6.43731	11.4876	20.4856	13.652	0.92297	1.55735	6.00178	0	2.6887	3.52326	4.35724	3.7721	-0.100097	0.648327	2.58779	-6.64386
ENST00000221975.6	ENSG00000105372.6	RPS19-005	RPS19	66.8038	66.876	69.6946	72.2011	16.7663	33.4316	5.78101	0	6.06207	6.06363	6.12318	6.17415	4.06835	5.06357	2.53381	-6.64386
ENST00000467825.2	ENSG00000142541.16	RPL13A-009	RPL13A	26.9157	26.1886	28.6197	39.6045	16.9471	27.8901	5.64733	0	4.75091	4.71142	4.83944	5.30796	4.08382	4.8022	2.50012	-6.64386
ENST00000215909.9	ENSG00000100097.11	LGALS1-001	LGALS1	96.2606	102.014	155.703	144.28	14.5112	20.3782	5.43508	0	6.58902	6.67276	7.28275	7.17283	3.86009	4.34966	2.44495	-6.64386
ENST00000357790.5	ENSG00000137818.11	RPLP1-002	RPLP1	35.5359	35.6392	44.1251	41.5501	8.34187	14.5227	5.43388	0	5.15161	5.1558	5.46385	5.37713	3.0621	3.86123	2.44464	-6.64386
ENST00000391857.8	ENSG00000142541.16	RPL13A-001	RPL13A	43.5521	44.4496	57.2568	52.6973	9.55195	11.0606	5.28093	0	5.445	5.47442	5.83963	5.71993	3.2573	3.46866	2.40352	-6.64386
ENST00000084795.9	ENSG00000063177.12	RPL18-006	RPL18	36.8009	37.3414	45.4506	38.7367	7.60552	11.2432	4.90553	0	5.20206	5.22309	5.50654	5.276	2.92894	3.49226	2.29735	-6.64386
ENST00000216146.8	ENSG00000100316.15	RPL3-001	RPL3	23.3039	28.0301	29.0833	23.1141	14.659	16.4138	4.62431	0	4.54312	4.80942	4.86262	4.53133	3.8747	4.03772	2.21235	-6.64386
ENST00000533540.5	ENSG00000109971.13	HSPA8-003	HSPA8	14.7275	14.5872	14.4933	13.8838	2.82638	4.83065	4.51173	0	3.88142	3.86762	3.85831	3.79637	1.50405	2.2752	2.17687	-6.64386
ENST00000262584.7	ENSG00000161016.17	RPL8-001	RPL8	18.3805	21.1135	28.6556	26.7853	8.70431	8.3448	4.25245	0	4.20089	4.40078	4.84125	4.74391	3.12339	3.06261	2.09168	-6.64386
ENST00000619601.1	ENSG00000111640.14	GAPDH-201	GAPDH	85.6538	81.7973	124.012	117.291	22.1981	19.4133	4.25033	0	6.42061	6.35416	6.95445	6.87407	4.47301	4.27972	2.09097	-6.64386
ENST00000265462.8	ENSG00000126432.13	PRDX5-001	PRDX5	8.23416	8.64963	13.2182	10.4925	1.8481	2.7345	4.18869	0	3.04337	3.11431	3.72554	3.39266	0.893828	1.45654	2.06994	-6.64386
ENST00000584577.5	ENSG00000172809.12	RPL38-008	RPL38	27.7165	27.2881	39.6941	31.5235	8.68031	22.6331	4.17217	0	4.79319	4.77073	5.31122	4.97881	3.11941	4.501	2.06425	-6.64386
ENST00000397591.2	ENSG00000137801.10	THBS1-002	THBS1	18.9305	24.3295	26.9815	23.7724	1.2302	3.31388	3.91938	0	4.2434	4.60523	4.75443	4.57182	0.310573	1.73287	1.9743	-6.64386
ENST00000567815.5	ENSG00000167526.13	RPL13-009	RPL13	58.6104	67.9124	80.8173	67.7696	25.0674	24.2255	3.90041	0	5.87333	6.08582	6.33677	6.08278	4.64832	4.59905	1.96732	-6.64386
ENST00000377745.3	ENSG00000278705.1	HIST1H4B-001	HIST1H4B	14.9261	15.5296	15.5396	16.7823	1.47154	3.21478	3.878	0	3.90073	3.95788	3.95881	4.06973	0.567098	1.6892	1.95903	-6.64386
ENST00000439590.6	ENSG00000172809.12	RPL38-003	RPL38	35.5653	39.6099	47.5579	42.0713	13.5929	18.2615	3.79812	0	5.1528	5.30815	5.57192	5.39511	3.76584	4.19152	1.92908	-6.64386
ENST00000377733.3	ENSG00000278588.1	HIST1H2BI-001	HIST1H2BI	13.5535	14.2446	10.0429	10.5467	2.44102	3.46867	3.70342	0	3.76166	3.83336	3.32954	3.40009	1.29338	1.79854	1.89275	-6.64386
ENST00000330752.12	ENSG00000135486.17	HNRNPA1-023	HNRNPA1	18.5368	18.986	24.2991	23.6861	7.66253	8.96741	3.63788	0	4.2131	4.24762	4.60342	4.56658	2.9397	3.1663	1.86706	-6.64386
ENST00000512493.5	ENSG00000186468.12	RPS23-007	RPS23	39.3675	43.8329	53.014	59.1102	21.5692	23.9613	3.54501	0	5.2993	5.45427	5.72857	5.88558	4.43157	4.58324	1.82985	-6.64386
ENST00000579649.5	ENSG00000130255.12	RPL36-006	RPL36	18.783	15.8279	26.9167	27.3218	7.93149	13.3909	3.14854	0	4.23212	3.98531	4.75097	4.77251	2.98941	3.74426	1.65926	-6.64386
ENST00000379757.8	ENSG00000239264.8	TXNDC5-001	TXNDC5	53.1419	61.0022	80.7012	72.0897	2.99637	4.07458	3.05638	0	5.73205	5.93103	6.3347	6.17192	1.58802	2.03019	1.61654	-6.64386
ENST00000250495.9	ENSG00000129559.12	NEDD8-001	NEDD8	11.1464	10.9576	15.2171	11.2493	1.37158	5.28229	2.91215	0	3.4798	3.45518	3.92857	3.49305	0.466319	2.40389	1.54703	-6.64386
ENST00000350669.5	ENSG00000111716.12	LDHB-001	LDHB	23.6021	24.1247	30.6882	28.5143	5.02166	4.77378	2.8764	0	4.56145	4.59304	4.94008	4.83412	2.33103	2.25815	1.52927	-6.64386
ENST00000297258.10	ENSG00000164687.10	FABP5-001	FABP5	18.0076	19.631	10.4315	9.89521	2.09087	4.12074	2.85718	0	4.17133	4.2958	3.38426	3.30819	1.07099	2.0464	1.51963	-6.64386
ENST00000394485.4	ENSG00000187193.8	MT1X-001	MT1X	0.271094	0	14.1623	12.0349	0.205457	0	2.79883	0	-1.83088	-6.64386	3.825	3.59035	-2.21453	-6.64386	1.48997	-6.64386
ENST00000409614.1	ENSG00000140264.19	SERF2-009	SERF2	12.4629	14.3364	18.0799	16.1142	3.79763	12.7454	2.58026	0	3.64073	3.84262	4.17711	4.01116	1.92889	3.67304	1.3731	-6.64386
ENST00000326199.12	ENSG00000124614.13	RPS10-001	RPS10	46.3189	46.9824	64.5933	57.4796	10.5487	9.17079	2.50776	0	5.53384	5.55436	6.01354	5.84523	3.40036	3.19862	1.33214	-6.64386
ENST00000614247.1	ENSG00000277157.1	HIST1H4D-001	HIST1H4D	17.5021	21.018	16.0957	17.4922	2.18213	3.76965	2.40117	0	4.13028	4.39424	4.0095	4.12946	1.13233	1.91825	1.26973	-6.64386
ENST00000238081.7	ENSG00000134308.13	YWHAQ-001	YWHAQ	15.1765	16.2403	23.054	19.6179	2.44279	3.93316	2.36414	0	3.92472	4.02239	4.52757	4.29483	1.29442	1.97935	1.24741	-6.64386
ENST00000245185.5	ENSG00000125148.6	MT2A-001	MT2A	23.3573	24.4959	67.3896	56.8358	4.96417	5.85488	2.28797	0	4.54642	4.61506	6.07467	5.82898	2.31446	2.5521	1.20036	-6.64386
ENST00000497965.5	ENSG00000116251.9	RPL22-002	RPL22	7.62114	12.6789	15.6499	12.2322	3.66225	1.72459	2.00547	0	2.9319	3.6655	3.969	3.61379	1.87666	0.794595	1.01112	-6.64386
ENST00000250498.8	ENSG00000129562.10	DAD1-002	DAD1	11.1179	10.7965	14.7608	13.9992	0.668888	1.58061	1.8929	0	3.47611	3.43383	3.88468	3.8083	-0.558755	0.66958	0.9282	-6.64386
ENST00000558131.1	ENSG00000108107.14	RPL28-011	RPL28	15.8932	16.9404	22.1761	25.8268	9.68627	15.41	1.8323	0	3.99125	4.08325	4.47158	4.69136	3.27743	3.94673	0.881508	-6.64386
ENST00000326004.4	ENSG00000189403.14	HMGB1-003	HMGB1	10.9458	14.4786	16.1585	13.2121	3.47109	3.41525	1.80577	0	3.45362	3.85685	4.01511	3.72488	1.79954	1.77621	0.860581	-6.64386
ENST00000296417.5	ENSG00000164032.11	H2AFZ-001	H2AFZ	15.9707	19.5685	21.6981	19.0425	2.84742	3.28095	1.6838	0	3.99826	4.2912	4.44016	4.25191	1.51471	1.7185	0.760264	-6.64386
ENST00000563390.5	ENSG00000134419.15	RPS15A-002	RPS15A	59.0963	64.8384	84.7758	72.5744	16.781	16.8133	1.64162	0	5.88524	6.019	6.40575	6.18159	4.06962	4.07239	0.723882	-6.64386
ENST00000392951.8	ENSG00000149591.16	TAGLN-001	TAGLN	3.17017	3.91696	11.1657	13.6396	0	0.735181	1.58145	0	1.6691	1.97341	3.48229	3.77079	-6.64386	-0.424337	0.670342	-6.64386
ENST00000269321.11	ENSG00000141522.11	ARHGDIA-001	ARHGDIA	11.5955	13.4215	15.7146	14.5488	1.66231	1.68652	1.56821	0	3.53674	3.74755	3.97495	3.86382	0.741842	0.762578	0.658289	-6.64386
ENST00000322203.6	ENSG00000198755.10	RPL10A-001	RPL10A	43.5429	46.7416	63.2678	54.9124	13.5231	16.6857	1.55125	0	5.4447	5.54694	5.98363	5.77932	3.75842	4.0614	0.642702	-6.64386
ENST00000611653.4	ENSG00000167468.16	GPX4-011	GPX4	13.8402	15.5399	21.6587	19.7475	6.15689	4.03354	1.48792	0	3.79183	3.95883	4.43754	4.30433	2.62454	2.01562	0.582961	-6.64386
ENST00000064724.7	ENSG00000013297.10	CLDN11-001	CLDN11	22.2459	24.4884	34.8055	27.7073	0.907893	0.363455	1.47799	0	4.47612	4.61462	5.12166	4.79271	-0.123602	-1.42099	0.573365	-6.64386
ENST00000262030.7	ENSG00000110955.8	ATP5B-201	ATP5B	17.3309	16.6398	22.8703	19.9873	3.18297	2.91518	1.42588	0	4.11611	4.05743	4.51603	4.32173	1.6749	1.54853	0.521935	-6.64386
ENST00000558815.5	ENSG00000108107.14	RPL28-005	RPL28	19.8977	17.2256	22.8719	24.1358	6.26628	9.17881	1.39819	0	4.31525	4.10732	4.51613	4.5937	2.64991	3.19988	0.493842	-6.64386
ENST00000248553.6	ENSG00000106211.8	HSPB1-001	HSPB1	27.7753	32.0556	32.7436	31.0449	6.44544	10.6772	1.39049	0	4.79625	5.00295	5.03358	4.95675	2.69052	3.41781	0.485932	-6.64386
ENST00000303436.10	ENSG00000168374.10	ARF4-001	ARF4	11.1412	11.8914	16.5328	15.9543	1.23382	2.0035	1.36625	0	3.47913	3.57306	4.04813	3.99678	0.314778	1.00971	0.460743	-6.64386
ENST00000378549.5	ENSG00000136156.12	ITM2B-003	ITM2B	8.46252	12.0015	13.0791	12.2824	0.196818	0.793267	1.36413	0	3.08279	3.58634	3.71029	3.61969	-2.27357	-0.316048	0.458518	-6.64386
ENST00000394077.7	ENSG00000114391.12	RPL24-001	RPL24	43.282	48.0796	58.177	49.6827	12.0255	9.22896	1.29685	0	5.43603	5.58765	5.86262	5.63496	3.58922	3.20773	0.386094	-6.64386
ENST00000360079.7	ENSG00000196419.12	XRCC6-001	XRCC6	7.62158	10.0766	10.4002	11.3012	0.494922	0	1.2888	0	2.93198	3.33437	3.37993	3.49968	-0.985868	-6.64386	0.377179	-6.64386
ENST00000330459.7	ENSG00000182481.8	KPNA2-001	KPNA2	10.2006	11.4361	13.7504	12.4579	1.5215	1.62799	1.27534	0	3.352	3.51678	3.78245	3.64015	0.614945	0.711927	0.36215	-6.64386
ENST00000236957.9	ENSG00000114942.13	EEF1B2-001	EEF1B2	4.36373	10.5709	17.2263	12.1207	4.53825	6.97897	1.25681	0	2.12886	3.40339	4.10738	3.60059	2.18531	2.80508	0.3412	-6.64386
ENST00000370179.7	ENSG00000125534.9	PPDPF-001	PPDPF	9.13494	10.6734	12.7521	10.1725	1.34863	2.03633	1.22027	0	3.19297	3.4173	3.67379	3.34802	0.442153	1.03304	0.298975	-6.64386
ENST00000389266.7	ENSG00000106105.13	GARS-001	GARS	6.02333	7.57608	15.0211	13.6578	1.26383	1.37671	1.07669	0	2.59295	2.92335	3.90988	3.77271	0.349173	0.471666	0.11994	-6.64386
ENST00000367903.7	ENSG00000143248.12	RGS5-002	RGS5	8.41204	8.89253	12.3385	16.7666	2.04591	1.7752	1.04407	0	3.07417	3.15422	3.62626	4.06838	1.03978	0.836086	0.0759707	-6.64386
ENST00000588301.5	ENSG00000125743.10	SNRPD2-002	SNRPD2	9.35458	8.91986	10.792	14.2085	3.68221	3.59953	1.00479	0	3.22721	3.15864	3.43323	3.8297	1.88448	1.85181	0.0211812	-6.64386
ENST00000396705.9	ENSG00000111669.14	TPI1-008	TPI1	17.8714	21.1505	28.5404	24.2235	3.92633	5.18077	0.969867	0	4.16039	4.4033	4.83544	4.59893	1.97685	2.37595	-0.0293422	-6.64386
ENST00000421017.6	ENSG00000182718.16	ANXA2-005	ANXA2	7.49389	10.9567	15.5364	15.6778	1.39383	3.8528	0.952841	0	2.90764	3.45506	3.95851	3.97157	0.489368	1.94965	-0.0546305	-6.64386
ENST00000615966.1	ENSG00000276410.3	HIST1H2BB-001	HIST1H2BB	11.8306	11.2269	11.0618	12.8027	2.60376	1.30075	0.925855	0	3.56567	3.49017	3.46882	3.6795	1.38613	0.390393	-0.0956431	-6.64386
ENST00000456292.5	ENSG00000071082.10	RPL31-005	RPL31	29.2734	36.976	35.9282	38.6789	16.2605	31.5265	0.833661	0	4.87201	5.20891	5.16745	5.27385	4.02419	4.97895	-0.245265	-6.64386
ENST00000456793.1	ENSG00000228474.5	OST4-001	OST4	17.8605	13.4326	24.0727	22.1373	3.2916	3.47955	0.762437	0	4.15951	3.74874	4.58993	4.46906	1.72317	1.80304	-0.372511	-6.64386
ENST00000503026.5	ENSG00000150753.11	CCT5-002	CCT5	8.87472	9.62085	11.5923	11.1088	1.24775	1.69469	0.755114	0	3.15133	3.26766	3.53634	3.47493	0.330845	0.769509	-0.386253	-6.64386
ENST00000618863.1	ENSG00000165949.12	IFI27-004	IFI27	9.81968	10.8055	19.8432	16.7937	0	0	0.741368	0	3.29714	3.43503	4.3113	4.07071	-6.64386	-6.64386	-0.412408	-6.64386
ENST00000272298.11	ENSG00000143933.16	CALM2-001	CALM2	18.6419	23.0864	32.7706	28.7169	3.08874	5.20311	0.728455	0	4.22125	4.5296	5.03477	4.84433	1.63168	2.38214	-0.437418	-6.64386
ENST00000549992.5	ENSG00000173598.13	NUDT4-004	NUDT4	6.89405	7.97682	15.7828	13.3478	1.91889	1.0049	0.699689	0	2.78744	2.99762	3.9812	3.73961	0.947771	0.0213376	-0.494741	-6.64386
ENST00000339995.9	ENSG00000110321.16	EIF4G2-001	EIF4G2	10.5042	10.7599	17.1213	12.716	1.77598	1.75927	0.666411	0	3.39427	3.42893	4.09856	3.66971	0.836716	0.823154	-0.564028	-6.64386
ENST00000430157.6	ENSG00000221983.7	UBA52-002	UBA52	31.7628	34.5027	53.6727	30.7529	6.46465	5.21193	0.664204	0	4.98972	5.10906	5.74639	4.94312	2.6948	2.38458	-0.568743	-6.64386
ENST00000640650.1	ENSG00000110321.16	EIF4G2-201	EIF4G2	6.09758	8.52454	14.5529	11.5634	2.67243	3.17126	0.661572	0	2.6106	3.09331	3.86423	3.53274	1.42354	1.6696	-0.574386	-6.64386
ENST00000351554.7	ENSG00000085063.14	CD59-001	CD59	12.6138	12.951	20.4185	17.5123	1.07298	0.442334	0.640577	0	3.65807	3.69611	4.35251	4.13112	0.115007	-1.14454	-0.620208	-6.64386
ENST00000243253.7	ENSG00000058262.9	SEC61A1-001	SEC61A1	9.1209	10.0817	12.635	10.984	0.343791	0.430747	0.608578	0	3.19076	3.3351	3.6605	3.45864	-1.49903	-1.18198	-0.692973	-6.64386
ENST00000317702.9	ENSG00000176014.12	TUBB6-001	TUBB6	11.3239	11.8711	8.83014	7.50931	0.941527	2.68829	0.604728	0	3.50257	3.5706	3.14407	2.9106	-0.0716835	1.43205	-0.70198	-6.64386
ENST00000434550.2	ENSG00000164161.9	HHIP-002	HHIP	10.0883	10.0447	12.1591	9.58703	1.81561	2.89917	0.568349	0	3.33604	3.3298	3.60515	3.26259	0.868379	1.54061	-0.789988	-6.64386
ENST00000217131.5	ENSG00000101160.13	CTSZ-001	CTSZ	8.51095	10.5804	19.0304	17.6656	0.965089	2.14995	0.555065	0	3.09101	3.40469	4.25099	4.14369	-0.0363942	1.111	-0.823511	-6.64386
ENST00000263097.8	ENSG00000064666.14	CNN2-001	CNN2	8.86456	8.06707	13.2196	13.3878	1.37501	1.23137	0.515284	0	3.14968	3.01383	3.7257	3.74392	0.469896	0.311933	-0.92883	-6.64386
ENST00000233156.8	ENSG00000003436.15	TFPI-002	TFPI	10.0381	12.0966	13.3361	12.1744	1.02487	0.690288	0.513551	0	3.32885	3.59772	3.73835	3.60696	0.0494495	-0.51398	-0.933598	-6.64386
ENST00000546939.5	ENSG00000135404.11	CD63-009	CD63	15.1375	19.4406	26.2673	26.3255	0	0	0.492465	0	3.92101	4.28174	4.71575	4.71894	-6.64386	-6.64386	-0.992905	-6.64386
ENST00000579374.5	ENSG00000108298.9	RPL19-006	RPL19	1.04225	0.0155189	18.2678	0.000402847	11.3005	14.4875	0.486369	0	0.0734775	-5.29229	4.19202	-6.58688	3.49959	3.85773	-1.01052	-6.64386
ENST00000379412.9	ENSG00000134333.13	LDHA-005	LDHA	12.9872	16.338	18.0877	16.002	2.35869	2.43817	0.48032	0	3.70013	4.03104	4.17773	4.00108	1.24409	1.2917	-1.0282	-6.64386
ENST00000602871.5	ENSG00000135390.17	ATP5G2-010	ATP5G2	14.293	14.6377	21.2543	16.7177	2.07823	2.40041	0.465192	0	3.83825	3.8726	4.41036	4.06417	1.06228	1.26928	-1.07342	-6.64386
ENST00000458478.5	ENSG00000168028.13	RPSA-008	RPSA	10.3929	12.5298	18.4986	10.8254	3.82683	4.16825	0.458953	0	3.37891	3.64844	4.21012	3.43768	1.93991	2.0629	-1.09248	-6.64386
ENST00000535589.3	ENSG00000115091.11	ACTR3-008	ACTR3	7.4116	8.33531	13.5009	10.9965	1.3219	1.75937	0.455184	0	2.89173	3.06097	3.75605	3.46028	0.413486	0.823236	-1.10413	-6.64386
ENST00000531978.5	ENSG00000166441.12	RPL27A-004	RPL27A	10.4511	12.2026	17.6437	14.1919	5.4657	3.05044	0.452736	0	3.38696	3.6103	4.1419	3.82801	2.45304	1.61374	-1.11174	-6.64386
ENST00000334557.10	ENSG00000102081.13	FMR1-002	FMR1	22.4597	27.1122	23.2188	24.4968	3.51642	2.69583	0.437737	0	4.48991	4.7614	4.53784	4.61511	1.8182	1.43607	-1.15928	-6.64386
ENST00000053867.7	ENSG00000030582.17	GRN-001	GRN	10.164	10.1501	9.96955	9.01346	0.490774	0	0.372425	0	3.34682	3.34484	3.31897	3.17368	-0.997768	-6.64386	-1.38675	-6.64386
ENST00000368706.8	ENSG00000188643.10	S100A16-009	S100A16	15.5909	14.8149	18.8718	16.8337	2.6904	3.96405	0.332556	0	3.96356	3.88995	4.23892	4.07414	1.43317	1.99061	-1.54559	-6.64386
ENST00000340828.6	ENSG00000113328.18	CCNG1-001	CCNG1	6.90678	7.74076	12.5257	11.0978	1.80719	1.58863	0.267467	0	2.7901	2.95434	3.64797	3.4735	0.861709	0.676836	-1.84961	-6.64386
ENST00000356805.8	ENSG00000115306.15	SPTBN1-001	SPTBN1	11.2299	13.0475	13.5961	12.3896	2.50351	3.52786	0.188532	0	3.49056	3.70681	3.76618	3.63222	1.3297	1.82288	-2.33256	-6.64386
ENST00000253452.6	ENSG00000131143.8	COX4I1-001	COX4I1	18.106	15.8628	25.2372	22.1098	4.0975	6.60228	0.0333171	0	4.17919	3.98848	4.65805	4.46727	2.03826	2.72515	-4.52892	-6.64386
ENST00000272102.9	ENSG00000143761.15	ARF1-001	ARF1	12.9302	14.9333	19.0032	17.67	2.95593	2.31704	0.0287856	0	3.69379	3.90143	4.24893	4.14405	1.56848	1.2185	-4.68834	-6.64386
ENST00000376817.8	ENSG00000204628.11	RACK1-035	RACK1	8.13685	12.224	15.4508	15.4835	3.27373	0.363664	0.000750542	0	3.02624	3.61282	3.95054	3.95359	1.71534	-1.42019	-6.53945	-6.64386
ENST00000282903.9	ENSG00000152952.11	PLOD2-001	PLOD2	13.6277	15.836	35.517	28.7303	0	0.343352	7.51694e-10	0	3.76953	3.98605	5.15084	4.845	-6.64386	-1.50082	-6.64386	-6.64386
ENST00000592588.6	ENSG00000115268.9	RPS15-001	RPS15	36.8407	39.8701	52.5451	49.6928	13.7734	13.6072	0	0	5.20362	5.3176	5.71576	5.63526	3.78486	3.76736	-6.64386	-6.64386
ENST00000392514.8	ENSG00000089157.15	RPLP0-001	RPLP0	52.5218	52.5401	73.3987	71.2346	12.6847	13.3674	0	0	5.71512	5.71562	6.19788	6.15471	3.66615	3.74173	-6.64386	-6.64386
ENST00000448864.5	ENSG00000182899.14	RPL35A-002	RPL35A	43.6895	48.227	59.0877	54.6653	12.4333	12.4411	0	0	5.44954	5.59207	5.88503	5.77282	3.6373	3.6382	-6.64386	-6.64386
ENST00000475839.1	ENSG00000153266.12	FEZF2-002	FEZF2	311.531	332.251	315.874	311.521	53.1316	1.59682	0	0	8.28328	8.37617	8.30325	8.28323	5.73177	0.684208	-6.64386	-6.64386
ENST00000354811.5	ENSG00000174748.18	RPL15-007	RPL15	24.476	24.3758	36.9224	30.3587	8.67882	10.712	0	0	4.61389	4.60797	5.20682	4.92451	3.11916	3.4225	-6.64386	-6.64386
ENST00000526562.5	ENSG00000166441.12	RPL27A-009	RPL27A	16.8292	23.0343	36.7877	30.6132	4.64774	13.2967	0	0	4.07375	4.52634	5.20154	4.93655	2.21963	3.73408	-6.64386	-6.64386
ENST00000196551.7	ENSG00000083845.8	RPS5-201	RPS5	32.0158	32.0654	39.9225	39.9559	6.89803	10.168	0	0	5.00116	5.0034	5.31949	5.3207	2.78827	3.34738	-6.64386	-6.64386
ENST00000394332.5	ENSG00000125691.12	RPL23-003	RPL23	25.9231	22.577	32.2628	28.7732	7.16247	6.65359	0	0	4.69672	4.49742	5.01225	4.84716	2.84247	2.7363	-6.64386	-6.64386
ENST00000552361.1	ENSG00000197728.9	RPS26-003	RPS26	29.99	32.4593	47.5738	39.0578	7.40612	6.39737	0	0	4.90689	5.021	5.5724	5.28791	2.89066	2.67973	-6.64386	-6.64386
ENST00000524496.5	ENSG00000166441.12	RPL27A-007	RPL27A	33.4307	35.0167	57.6988	43.4675	3.99766	8.15586	0	0	5.06353	5.13038	5.85072	5.4422	2.00276	3.0296	-6.64386	-6.64386
ENST00000626547.2	ENSG00000170889.13	RPS9-201	RPS9	18.8973	11.9848	18.7182	18.6179	6.01978	5.87697	0	0	4.24087	3.58434	4.22714	4.21939	2.59211	2.55753	-6.64386	-6.64386
ENST00000372688.8	ENSG00000119335.16	SET-201	SET	6.38944	11.2912	13.4734	12.9719	4.22242	7.44459	0	0	2.67795	3.4984	3.75311	3.69843	2.08148	2.89813	-6.64386	-6.64386
ENST00000527548.5	ENSG00000149806.10	FAU-008	FAU	13.4294	17.9777	21.1186	22.9979	6.06874	5.37235	0	0	3.7484	4.16894	4.40113	4.52406	2.60377	2.42824	-6.64386	-6.64386
ENST00000299767.9	ENSG00000166598.14	HSP90B1-001	HSP90B1	34.2925	39.228	52.813	47.5828	3.59755	7.61775	0	0	5.10024	5.29418	5.72309	5.57267	1.85102	2.93126	-6.64386	-6.64386
ENST00000301821.10	ENSG00000168028.13	RPSA-001	RPSA	20.3653	15.8535	27.2512	24.0299	5.0537	5.8885	0	0	4.34875	3.98764	4.76878	4.58736	2.34019	2.56035	-6.64386	-6.64386
ENST00000626067.1	ENSG00000204628.11	RACK1-201	RACK1	17.0514	19.9924	20.6171	26.5965	8.18457	2.64431	0	0	4.09266	4.3221	4.36647	4.73371	3.03467	1.40834	-6.64386	-6.64386
ENST00000329305.6	ENSG00000198467.13	TPM2-006	TPM2	8.5131	8.26764	16.1805	14.3112	3.35293	6.65555	0	0	3.09138	3.04922	4.01708	3.84008	1.74972	2.73672	-6.64386	-6.64386
ENST00000308162.9	ENSG00000172757.12	CFL1-201	CFL1	32.7622	34.2341	45.9949	41.3631	3.06108	6.8771	0	0	5.0344	5.09778	5.52372	5.37062	1.61875	2.7839	-6.64386	-6.64386
ENST00000335181.9	ENSG00000067225.17	PKM-004	PKM	24.0227	25.1569	41.5191	35.0663	4.04133	5.81101	0	0	4.58693	4.65346	5.37605	5.13242	2.0184	2.54127	-6.64386	-6.64386
ENST00000355731.8	ENSG00000198242.13	RPL23A-003	RPL23A	20.3531	10.8896	16.8109	23.6066	3.34313	6.41577	0	0	4.34789	3.4462	4.07218	4.56173	1.74551	2.68387	-6.64386	-6.64386
ENST00000355426.7	ENSG00000115380.19	EFEMP1-003	EFEMP1	53.4328	57.3217	93.6069	83.8579	5.61854	3.89331	0	0	5.73992	5.84126	6.5487	6.39005	2.49276	1.9647	-6.64386	-6.64386
ENST00000436473.5	ENSG00000147403.16	RPL10-015	RPL10	29.2468	28.5448	18.8629	25.5242	2.55452	6.8327	0	0	4.8707	4.83566	4.23824	4.67436	1.35869	2.77457	-6.64386	-6.64386
ENST00000334478.8	ENSG00000123349.13	PFDN5-005	PFDN5	13.6809	12.5602	16.6578	14.4444	4.138	4.99166	0	0	3.77515	3.65194	4.05899	3.85344	2.05242	2.32241	-6.64386	-6.64386
ENST00000546463.5	ENSG00000197111.15	PCBP2-028	PCBP2	12.2348	15.4138	18.3455	17.3734	5.36713	3.69179	0	0	3.6141	3.94709	4.19814	4.11964	2.42684	1.88822	-6.64386	-6.64386
ENST00000439887.6	ENSG00000103342.12	GSPT1-002	GSPT1	30.5984	35.8251	40.929	42.5912	6.33442	2.52302	0	0	4.93586	5.1633	5.3554	5.41282	2.66549	1.34086	-6.64386	-6.64386
ENST00000272274.8	ENSG00000122026.10	RPL21-003	RPL21	15.8232	18.1405	28.5611	28.2164	3.84282	4.53925	0	0	3.98488	4.18194	4.83648	4.81897	1.94591	2.18563	-6.64386	-6.64386
ENST00000396466.5	ENSG00000147604.13	RPL7-004	RPL7	27.9685	25.4434	39.2777	28.4198	7.60148	0.728554	0	0	4.80625	4.66979	5.29601	4.82933	2.92818	-0.437225	-6.64386	-6.64386
ENST00000227378.7	ENSG00000109971.13	HSPA8-006	HSPA8	42.0421	50.285	43.6083	35.1024	4.24609	3.99365	0	0	5.39411	5.65234	5.44686	5.13391	2.08953	2.00132	-6.64386	-6.64386
ENST00000396680.2	ENSG00000128272.14	ATF4-201	ATF4	9.80837	9.59667	19.9039	16.6283	2.81183	5.42732	0	0	3.29548	3.26404	4.3157	4.05644	1.49663	2.4429	-6.64386	-6.64386
ENST00000257497.10	ENSG00000135046.13	ANXA1-002	ANXA1	17.2798	18.8972	45.5877	39.3961	3.26429	4.82403	0	0	4.11185	4.24086	5.51089	5.30035	1.71118	2.27323	-6.64386	-6.64386
ENST00000571732.5	ENSG00000108953.16	YWHAE-014	YWHAE	16.9172	20.6583	26.2543	22.9667	4.03846	3.8886	0	0	4.08127	4.36935	4.71503	4.5221	2.01737	1.96296	-6.64386	-6.64386
ENST00000553300.5	ENSG00000092199.17	HNRNPC-002	HNRNPC	10.2993	12.9218	18.1473	12.0733	3.4544	4.44112	0	0	3.36587	3.69285	4.18248	3.59494	1.79261	2.15417	-6.64386	-6.64386
ENST00000552981.5	ENSG00000075415.12	SLC25A3-004	SLC25A3	20.4932	22.953	30.0033	27.751	4.33098	3.39184	0	0	4.35778	4.52124	4.90753	4.79499	2.11802	1.76632	-6.64386	-6.64386
ENST00000535090.5	ENSG00000132341.11	RAN-010	RAN	11.1589	12.6479	16.5788	15.8293	2.89846	4.5976	0	0	3.48142	3.66197	4.05214	3.98544	1.54026	2.20402	-6.64386	-6.64386
ENST00000394935.7	ENSG00000198242.13	RPL23A-004	RPL23A	16.3072	24.7823	29.3846	20.0503	1.64153	5.62912	0	0	4.02832	4.63182	4.87748	4.32627	0.723803	2.49547	-6.64386	-6.64386
ENST00000550920.5	ENSG00000196531.10	NACA-018	NACA	20.6446	19.3765	25.3082	22.418	3.25504	3.94055	0	0	4.36839	4.27698	4.6621	4.48723	1.7071	1.98205	-6.64386	-6.64386
ENST00000311672.9	ENSG00000173660.11	UQCRH-001	UQCRH	9.24625	11.0227	13.0461	15.1883	3.61054	3.34823	0	0	3.21043	3.46371	3.70665	3.92584	1.8562	1.7477	-6.64386	-6.64386
ENST00000518406.5	ENSG00000156467.9	UQCRB-007	UQCRB	6.39782	9.3253	11.5764	11.8465	4.10476	2.61132	0	0	2.67983	3.2227	3.53436	3.56761	2.04081	1.39029	-6.64386	-6.64386
ENST00000395566.8	ENSG00000110492.15	MDK-005	MDK	15.5994	14.8363	17.0951	16.6022	2.93686	3.74334	0	0	3.96434	3.89203	4.09635	4.05417	1.55918	1.90817	-6.64386	-6.64386
ENST00000591776.5	ENSG00000173812.10	EIF1-010	EIF1	9.02894	8.55407	11.2259	18.232	2.57381	4.04848	0	0	3.17615	3.0983	3.49004	4.18919	1.3695	2.02094	-6.64386	-6.64386
ENST00000548044.5	ENSG00000187109.13	NAP1L1-008	NAP1L1	6.04182	6.73789	11.1313	11.0574	3.37005	2.94306	0	0	2.59737	2.75444	3.47785	3.46824	1.75704	1.56221	-6.64386	-6.64386
ENST00000315717.9	ENSG00000163466.15	ARPC2-002	ARPC2	14.7969	17.0669	22.2379	24.8527	3.1204	3.08546	0	0	3.8882	4.09397	4.4756	4.63591	1.64635	1.63015	-6.64386	-6.64386
ENST00000412097.5	ENSG00000174748.18	RPL15-011	RPL15	16.675	13.4722	15.3483	15.6718	4.48159	1.63293	0	0	4.06048	3.75298	3.94095	3.97102	2.16723	0.716271	-6.64386	-6.64386
ENST00000530398.1	ENSG00000177600.8	RPLP2-009	RPLP2	19.6693	11.7621	32.4442	20.1514	0.261033	5.66794	0	0	4.29861	3.5573	5.02033	4.33352	-1.88346	2.50537	-6.64386	-6.64386
ENST00000564866.5	ENSG00000261371.5	PECAM1-003	PECAM1	13.0015	16.1599	11.5308	10.65	2.42303	3.41778	0	0	3.70172	4.01524	3.52867	3.41414	1.28275	1.77727	-6.64386	-6.64386
ENST00000339812.2	ENSG00000124635.8	HIST1H2BJ-003	HIST1H2BJ	16.5483	17.0057	16.7437	16.4066	1.73261	4.01852	0	0	4.04948	4.08879	4.06641	4.03708	0.80125	2.01025	-6.64386	-6.64386
ENST00000345519.9	ENSG00000122705.16	CLTA-002	CLTA	10.5576	13.3346	16.4095	14.7579	2.22921	3.39939	0	0	3.40158	3.73818	4.03734	3.88439	1.16299	1.76951	-6.64386	-6.64386
ENST00000462430.5	ENSG00000185088.13	RPS27L-006	RPS27L	4.52897	2.72159	11.637	10.6292	2.16711	3.44533	0	0	2.18236	1.44974	3.54189	3.41132	1.12241	1.78882	-6.64386	-6.64386
ENST00000538026.5	ENSG00000113140.10	SPARC-008	SPARC	2.07907	4.52477	11.4337	11.0255	1.95824	3.64029	0	0	1.06286	2.18103	3.51648	3.46408	0.976906	1.86801	-6.64386	-6.64386
ENST00000220849.9	ENSG00000104408.9	EIF3E-001	EIF3E	12.224	15.4897	18.1446	15.0595	3.44053	1.99943	0	0	3.61282	3.95417	4.18226	3.91356	1.78682	1.00679	-6.64386	-6.64386
ENST00000521569.1	ENSG00000113140.10	SPARC-005	SPARC	27.8887	27.9551	39.624	32.0228	0.984576	4.04316	0	0	4.80213	4.80556	5.30867	5.00148	-0.00784648	2.01905	-6.64386	-6.64386
ENST00000602676.6	ENSG00000104904.12	OAZ1-002	OAZ1	9.48328	8.45143	15.5889	10.8672	2.03638	2.97514	0	0	3.24691	3.0809	3.96337	3.44324	1.03307	1.5778	-6.64386	-6.64386
ENST00000391976.6	ENSG00000115677.16	HDLBP-002	HDLBP	6.44487	6.58234	12.3509	12.7457	1.67409	3.2633	0	0	2.69039	2.72079	3.62771	3.67307	0.751969	1.71075	-6.64386	-6.64386
ENST00000399817.8	ENSG00000185201.16	IFITM2-001	IFITM2	13.4617	15.8062	18.7614	17.5064	2.0695	2.82007	0	0	3.75186	3.98333	4.23046	4.13063	1.05624	1.50084	-6.64386	-6.64386
ENST00000580887.5	ENSG00000101608.12	MYL12A-005	MYL12A	9.62193	9.73333	16.8701	14.3679	1.45176	3.315	0	0	3.26782	3.28441	4.07725	3.84578	0.547706	1.73335	-6.64386	-6.64386
ENST00000536605.1	ENSG00000101608.12	MYL12A-201	MYL12A	9.62193	9.73333	16.8701	14.3679	1.45176	3.315	0	0	3.26782	3.28441	4.07725	3.84578	0.547706	1.73335	-6.64386	-6.64386
ENST00000443816.5	ENSG00000115414.18	FN1-009	FN1	35.6079	37.6643	59.1815	56.0909	1.97074	2.75439	0	0	5.15453	5.23551	5.88732	5.80995	0.98604	1.46696	-6.64386	-6.64386
ENST00000553542.5	ENSG00000198668.10	CALM1-012	CALM1	9.12981	12.8346	13.5214	12.303	1.78422	2.66942	0	0	3.19216	3.68309	3.75824	3.62211	0.843357	1.42192	-6.64386	-6.64386
ENST00000369856.7	ENSG00000196924.14	FLNA-022	FLNA	16.7149	17.3246	26.1732	22.6482	2.63018	1.78797	0	0	4.06393	4.11558	4.71057	4.50196	1.40064	0.846369	-6.64386	-6.64386
ENST00000223641.4	ENSG00000106803.9	SEC61B-001	SEC61B	13.2887	12.8054	17.1334	14.8162	1.99389	2.40857	0	0	3.73321	3.67981	4.09958	3.89008	1.0028	1.27415	-6.64386	-6.64386
ENST00000586895.5	ENSG00000198258.10	UBL5-002	UBL5	11.4827	13.1109	15.5354	13.8293	2.73219	1.61461	0	0	3.52265	3.71379	3.95842	3.7907	1.45533	0.700093	-6.64386	-6.64386
ENST00000265304.10	ENSG00000106028.10	SSBP1-001	SSBP1	8.67557	8.17754	12.6295	10.873	2.12398	2.1574	0	0	3.11862	3.03343	3.65987	3.444	1.09355	1.11597	-6.64386	-6.64386
ENST00000377727.1	ENSG00000158406.4	HIST1H4H-001	HIST1H4H	12.7922	16.0359	14.7876	18.107	1.22935	3.03244	0	0	3.67832	4.00413	3.88729	4.17927	0.309584	1.60523	-6.64386	-6.64386
ENST00000563987.5	ENSG00000149925.17	ALDOA-020	ALDOA	10.5109	10.5582	19.7342	20.7243	2.74024	1.51721	0	0	3.39519	3.40166	4.30336	4.37395	1.45956	0.610898	-6.64386	-6.64386
ENST00000328392.10	ENSG00000113558.18	SKP1-008	SKP1	10.2634	13.5324	21.1384	18.1519	2.19926	2.04183	0	0	3.36084	3.75941	4.40248	4.18284	1.14356	1.03691	-6.64386	-6.64386
ENST00000499869.6	ENSG00000071127.16	WDR1-001	WDR1	11.984	13.5543	19.7059	17.6275	1.87662	2.33241	0	0	3.58424	3.76174	4.30129	4.14057	0.915804	1.22799	-6.64386	-6.64386
ENST00000394186.3	ENSG00000241468.7	ATP5J2-013	ATP5J2	7.63133	5.89442	11.939	14.9214	1.55759	2.56581	0	0	2.93382	2.5618	3.57882	3.90028	0.648548	1.36503	-6.64386	-6.64386
ENST00000446046.5	ENSG00000115414.18	FN1-008	FN1	33.4646	38.6899	58.9033	54.4577	1.69537	2.41382	0	0	5.06499	5.27426	5.88052	5.76733	0.770085	1.27728	-6.64386	-6.64386
ENST00000370645.8	ENSG00000174021.10	GNG5-002	GNG5	9.64694	11.1656	14.1788	12.371	1.69011	2.39068	0	0	3.27157	3.48228	3.82668	3.63006	0.765628	1.26344	-6.64386	-6.64386
ENST00000309828.4	ENSG00000175390.13	EIF3F-201	EIF3F	9.97161	10.5466	12.738	12.1093	1.90368	2.08728	0	0	3.31927	3.40007	3.6722	3.59923	0.93635	1.06852	-6.64386	-6.64386
ENST00000371095.7	ENSG00000087460.24	GNAS-017	GNAS	5.66064	7.09675	10.0604	10.7119	2.26408	1.64614	0	0	2.50351	2.82919	3.33205	3.42249	1.18528	0.727825	-6.64386	-6.64386
ENST00000340006.6	ENSG00000159176.13	CSRP1-201	CSRP1	10.7949	11.2488	23.022	21.0026	1.702	2.00784	0	0	3.43361	3.49298	4.52557	4.39318	0.775683	1.01281	-6.64386	-6.64386
ENST00000504734.5	ENSG00000127022.14	CANX-002	CANX	8.87029	10.0222	11.1282	12.3009	1.74203	1.88014	0	0	3.15061	3.32657	3.47744	3.62186	0.809027	0.918493	-6.64386	-6.64386
ENST00000463836.1	ENSG00000163584.17	RPL22L1-004	RPL22L1	7.72003	11.7328	17.5335	16.9417	3.57757	0	0	0	2.95047	3.5537	4.13286	4.08336	1.84301	-6.64386	-6.64386	-6.64386
ENST00000601492.5	ENSG00000105372.6	RPS19-003	RPS19	14.3619	17.6465	22.0099	20.8958	1.81162	1.65599	0	0	3.84518	4.14213	4.46074	4.38583	0.865222	0.73638	-6.64386	-6.64386
ENST00000331483.8	ENSG00000185624.14	P4HB-001	P4HB	23.6241	21.4965	30.7524	23.7078	2.15311	1.13845	0	0	4.5628	4.4267	4.9431	4.5679	1.11311	0.199688	-6.64386	-6.64386
ENST00000388837.6	ENSG00000111057.10	KRT18-201	KRT18	6.28866	8.99914	14.2152	10.1691	1.72543	1.52897	0	0	2.65504	3.17139	3.83038	3.34754	0.795293	0.621965	-6.64386	-6.64386
ENST00000612966.1	ENSG00000278272.1	HIST1H3C-001	HIST1H3C	15.418	16.6631	17.9503	17.3251	2.0453	1.16936	0	0	3.94748	4.05945	4.16674	4.11562	1.03935	0.238004	-6.64386	-6.64386
ENST00000521466.5	ENSG00000164587.11	RPS14-006	RPS14	33.5361	31.7991	42.4863	35.4687	3.12406	0	0	0	5.06807	4.99137	5.40927	5.14888	1.64803	-6.64386	-6.64386	-6.64386
ENST00000295666.6	ENSG00000163453.11	IGFBP7-001	IGFBP7	28.6854	29.7127	52.6308	44.827	1.53627	1.50875	0	0	4.84275	4.89349	5.71811	5.48662	0.628792	0.602884	-6.64386	-6.64386
ENST00000578186.2	ENSG00000270882.2	HIST2H4A-004	HIST2H4A	12.8635	19.3081	14.3839	14.6408	1.4489	1.40106	0	0	3.68633	4.27188	3.84739	3.87291	0.544881	0.496779	-6.64386	-6.64386
ENST00000360384.9	ENSG00000165119.20	HNRNPK-002	HNRNPK	8.81233	10.8255	14.0776	12.9894	1.53496	1.17206	0	0	3.14116	3.43769	3.81635	3.70037	0.627569	0.241303	-6.64386	-6.64386
ENST00000375779.6	ENSG00000213719.8	CLIC1-004	CLIC1	9.30491	12.9857	17.5479	14.5005	0.000186747	2.61692	0	0	3.21954	3.69996	4.13405	3.85903	-6.61716	1.39337	-6.64386	-6.64386
ENST00000302763.11	ENSG00000044115.20	CTNNA1-001	CTNNA1	9.37423	9.00261	12.7369	12.9109	1.70104	0.815012	0	0	3.23024	3.17194	3.67207	3.69163	0.774873	-0.277513	-6.64386	-6.64386
ENST00000370086.7	ENSG00000180879.13	SSR4-006	SSR4	9.82046	10.4816	12.464	11.5839	0.994034	1.51692	0	0	3.29726	3.39116	3.64085	3.53529	0.00580812	0.610624	-6.64386	-6.64386
ENST00000419711.6	ENSG00000132507.17	EIF5A-004	EIF5A	8.9055	11.7637	12.4641	19.3818	1.06866	1.39165	0	0	3.15632	3.5575	3.64086	4.27737	0.10924	0.487126	-6.64386	-6.64386
ENST00000449662.6	ENSG00000108622.10	ICAM2-002	ICAM2	14.9398	16.0216	11.662	15.3512	1.58951	0.870508	0	0	3.90205	4.00285	3.54498	3.94122	0.67763	-0.183592	-6.64386	-6.64386
ENST00000524698.5	ENSG00000198431.15	TXNRD1-006	TXNRD1	3.63391	3.50785	10.881	13.4095	1.10452	1.11725	0	0	1.86549	1.81469	3.44506	3.74626	0.156423	0.172808	-6.64386	-6.64386
ENST00000295702.8	ENSG00000163479.13	SSR2-001	SSR2	11.5227	13.9632	16.6054	15.7914	1.61273	0.561386	0	0	3.52766	3.80459	4.05445	3.98198	0.698423	-0.807462	-6.64386	-6.64386
ENST00000443003.2	ENSG00000168028.13	RPSA-002	RPSA	7.07374	15.0369	11.86	13.3058	1.05416	1.10062	0	0	2.82451	3.91139	3.56925	3.73507	0.0897151	0.151365	-6.64386	-6.64386
ENST00000621160.4	ENSG00000165949.12	IFI27-006	IFI27	14.118	15.2588	25.0814	23.837	0.693981	1.44755	0	0	3.82049	3.93251	4.64912	4.57574	-0.506392	0.543545	-6.64386	-6.64386
ENST00000282050.6	ENSG00000152234.15	ATP5A1-201	ATP5A1	10.8407	11.5002	15.3088	13.1476	2.02288	0.000198746	0	0	3.43972	3.52484	3.93723	3.71782	1.02353	-6.61546	-6.64386	-6.64386
ENST00000292807.9	ENSG00000161203.13	AP2M1-003	AP2M1	9.6303	10.9961	13.9223	12.627	1.10339	0.889779	0	0	3.26908	3.46023	3.80036	3.65958	0.154959	-0.152357	-6.64386	-6.64386
ENST00000271064.11	ENSG00000142910.15	TINAGL1-001	TINAGL1	9.4563	11.8219	15.8315	13.4147	1.14102	0.837083	0	0	3.2428	3.56461	3.98564	3.74682	0.202913	-0.239425	-6.64386	-6.64386
ENST00000424703.6	ENSG00000163430.11	FSTL1-004	FSTL1	11.8237	14.3139	22.5856	21.7866	0.729875	1.21323	0	0	3.56483	3.84035	4.49797	4.44603	-0.434647	0.290696	-6.64386	-6.64386
ENST00000262428.4	ENSG00000103187.7	COTL1-001	COTL1	8.36523	8.13454	12.5636	10.2876	0.98875	0.897047	0	0	3.06613	3.02583	3.65233	3.36424	-0.0018045	-0.140751	-6.64386	-6.64386
ENST00000392132.6	ENSG00000079246.15	XRCC5-201	XRCC5	9.11437	9.95955	11.835	12.4441	1.50615	0.356631	0	0	3.18972	3.31753	3.56621	3.63855	0.600412	-1.4476	-6.64386	-6.64386
ENST00000358278.7	ENSG00000140416.19	TPM1-018	TPM1	14.784	17.0863	33.5597	30.37	0.861124	0.976574	0	0	3.88694	4.09561	5.06909	4.92505	-0.19905	-0.0195008	-6.64386	-6.64386
ENST00000353555.8	ENSG00000172270.18	BSG-003	BSG	15.3718	18.4846	21.7379	19.8031	1.05258	0.433646	0	0	3.94315	4.20903	4.4428	4.30838	0.0875715	-1.17252	-6.64386	-6.64386
ENST00000361901.6	ENSG00000122786.19	CALD1-001	CALD1	7.85535	9.8995	20.7623	19.0366	1.02511	0.421111	0	0	2.97551	3.30881	4.37659	4.25146	0.0497841	-1.21387	-6.64386	-6.64386
ENST00000009180.8	ENSG00000010278.12	CD9-001	CD9	31.019	34.2589	55.3129	48.5292	0.420373	0.965063	0	0	4.95555	5.09883	5.7898	5.60108	-1.21634	-0.0364327	-6.64386	-6.64386
ENST00000264790.6	ENSG00000138722.9	MMRN1-201	MMRN1	12.128	15.0184	14.1981	12.9518	0.743972	0.592214	0	0	3.60146	3.90962	3.82864	3.69619	-0.407417	-0.731652	-6.64386	-6.64386
ENST00000439383.5	ENSG00000175166.16	PSMD2-003	PSMD2	7.38808	8.84835	10.3872	10.4232	0.576104	0.724142	0	0	2.88715	3.14704	3.37812	3.38311	-0.770771	-0.445869	-6.64386	-6.64386
ENST00000249364.8	ENSG00000128595.16	CALU-001	CALU	11.8406	12.6633	20.31	18.2493	0.312192	0.925985	0	0	3.56689	3.66372	4.34483	4.19056	-1.63401	-0.0954427	-6.64386	-6.64386
ENST00000528499.5	ENSG00000084234.16	APLP2-003	APLP2	16.6779	17.665	21.1461	20.9094	0.410838	0.818279	0	0	4.06073	4.14364	4.403	4.38677	-1.24866	-0.271811	-6.64386	-6.64386
ENST00000376809.9	ENSG00000206503.12	HLA-A-201	HLA-A	10.9168	12.0006	15.3668	11.1359	1.08066	0	0	0	3.4498	3.58624	3.94268	3.47844	0.125201	-6.64386	-6.64386	-6.64386
ENST00000593646.5	ENSG00000219200.11	RNASEK-012	RNASEK	9.20513	11.9226	15.3599	11.3283	1.04234	0	0	0	3.204	3.57684	3.94204	3.50313	0.0736009	-6.64386	-6.64386	-6.64386
ENST00000618200.4	ENSG00000165949.12	IFI27-005	IFI27	7.66944	6.08706	13.4512	11.5773	0.174749	0.770205	0	0	2.941	2.60811	3.75074	3.53447	-2.43636	-0.358075	-6.64386	-6.64386
ENST00000382519.8	ENSG00000010278.12	CD9-010	CD9	6.60547	7.97684	13.7719	11.7211	0.785081	0	0	0	2.72584	2.99762	3.7847	3.55227	-0.330826	-6.64386	-6.64386	-6.64386
ENST00000358171.7	ENSG00000149257.13	SERPINH1-004	SERPINH1	9.56358	10.5562	14.0473	12.971	0.51991	0.117755	0	0	3.25906	3.40138	3.81325	3.69833	-0.916181	-2.96855	-6.64386	-6.64386
ENST00000322008.8	ENSG00000177697.17	CD151-201	CD151	4.63986	9.50039	12.3984	10.7812	0.597249	0	0	0	2.21719	3.2495	3.63325	3.43178	-0.71964	-6.64386	-6.64386	-6.64386
ENST00000211998.9	ENSG00000035403.17	VCL-002	VCL	6.59416	6.69529	13.4611	11.6954	0.375583	0.159974	0	0	2.72338	2.7453	3.7518	3.5491	-1.37489	-2.55661	-6.64386	-6.64386
ENST00000456923.5	ENSG00000115414.18	FN1-011	FN1	7.22816	7.30205	10.6716	12.1428	0.51635	0.000619569	0	0	2.85562	2.87028	3.41706	3.60322	-0.925906	-6.55713	-6.64386	-6.64386
ENST00000405348.5	ENSG00000105974.11	CAV1-008	CAV1	10.3875	11.4036	19.266	17.195	0.399213	0	0	0	3.37816	3.51268	4.26873	4.10476	-1.28908	-6.64386	-6.64386	-6.64386
ENST00000367600.5	ENSG00000116260.16	QSOX1-003	QSOX1	8.27295	8.15092	11.7424	10.58	0.2175	0.168916	0	0	3.05014	3.02873	3.55488	3.40463	-2.13606	-2.48265	-6.64386	-6.64386
ENST00000346798.7	ENSG00000142192.20	APP-004	APP	17.6036	20.9073	26.9639	22.6909	0.069963	8.9533e-09	0	0	4.13862	4.38662	4.75349	4.50468	-3.64452	-6.64385	-6.64386	-6.64386
ENST00000453527.6	ENSG00000164733.20	CTSB-006	CTSB	13.3941	12.8163	20.5146	15.654	0.0594423	0	0	0	3.7446	3.68103	4.35928	3.96938	-3.84804	-6.64386	-6.64386	-6.64386

## Sheet: Table S2 GO-BP
Gene Set	Description	Size	Expect	Ratio	P Value	log10(Pvalue)
GO:0048209	regulation of Golgi vesicle targeting	7	0.13063	22.965	0.00021306	3.6715
GO:1905449	regulation of IgG-mediated phagocytosis	5	0.093309	21.434	0.0033444	2.47568
GO:0021815	modulation of microtubule cytoskeleton	5	0.093309	21.434	0.0033444	2.47568
GO:1904181	positive regulation of membrane depolarization	10	0.18662	16.076	0.00070065	3.1545
GO:0090026	positive regulation of monocyte chemotaxis	18	0.33591	8.9309	0.0042656	2.37002
GO:0071108	protein K48-linked deubiquitination	32	0.59718	8.3727	0.00029163	3.53517
GO:0002714	positive regulation of B cell mediated immunity	37	0.69048	5.793	0.0048358	2.31553
GO:0098659	inorganic cation import into cell	77	1.437	4.8714	0.00057911	3.23724
GO:0071385	cellular response to glucocorticoid stimulus	58	1.0824	4.6194	0.0044743	2.34927
GO:1902476	chloride transmembrane transport	82	1.5303	3.9209	0.0042956	2.36698
GO:0060337	type I interferon signaling pathway	83	1.5489	3.8737	0.0045595	2.34108

## Sheet: Table S3 GO-CC
Gene Set	Description	Size	Expect	Ratio	P Value	log10(Pvalue)
GO:0030662	coated vesicle membrane	168	2.3075	3.4669	0.0022779	2.64247
GO:0005813	centrosome	494	6.7852	2.3581	0.0013658	2.86461
GO:0005764	lysosome	655	8.9966	2.1119	0.001802	2.74425
GO:0005815	microtubule organizing center	704	9.6697	1.9649	0.0039887	2.39917
GO:0005730	nucleolus	926	12.719	1.8083	0.0044387	2.35274
GO:0005794	Golgi apparatus	1490	20.466	1.759	0.00061072	3.21416
GO:0031967	organelle envelope	1126	15.466	1.7458	0.0033883	2.47002
GO:0005739	mitochondrion	1515	20.809	1.682	0.0015975	2.79656
GO:0005783	endoplasmic reticulum	1826	25.081	1.6347	0.0010678	2.97151

## Sheet: Table S4 GO-MF
Gene Set	Description	Size	Expect	Ratio	P Value	log10(Pvalue)
GO:0005242	inward rectifier potassium channel activity	21	0.36596	10.93	0.00042765	3.36891
GO:0140142	nucleocytoplasmic carrier activity	18	0.31368	9.564	0.0035196	2.45351
GO:0050662	coenzyme binding	273	4.7574	3.3632	2.4986e-05	4.6023
GO:0048037	cofactor binding	472	8.2253	2.3099	0.00064431	3.19091
GO:0016491	oxidoreductase activity	698	12.164	2.0553	0.00054016	3.26748
GO:0008233	peptidase activity	624	10.874	2.0231	0.0014173	2.84854
